# Supplementary material for: A pulsatile release platform based on photo-induced imine-crosslinking hydrogel promotes scarless wound healing
Source: Nat Commun. 2021 Mar 15;12:1670. doi: 10.1038/s41467-021-21964-0 (PMC7960722; doi:10.1038/s41467-021-21964-0)
Supplement: Supplementary file 3 — Source Data [file 41467_2021_21964_MOESM3_ESM.xlsx]

## Sheet: Figure2D
Figure2D
		Alginate						PLGA-LMW						PLGA-HMW
	Day	Daily release			Mean	SD		Daily release			Mean	SD		Daily release			Mean	SD
	1	79.6821	85.713	76.5708	80.6553	4.64819		0	0	0	0	0		0	0	0	0	0
	2	19.5278	12.9623	23.2517	18.5806	5.2097		0	0	0	0	0		0	0	0	0	0
	3	0.79014	1.32465	0.17751	0.7641	0.57402		0	0	0	0	0		0	0	0	0	0
	4	0	0	0	0	0		0	0	0	0	0		0	0	0	0	0
	5	0	0	0	0	0		0	0	0	0	0		0	0	0	0	0
	6	0	0	0	0	0		7.61538	1.22354	0	2.94631	4.08955		0	0	0	0	0
	7	0	0	0	0	0		82.2354	70.5477	89.6504	80.8112	9.63065		0	0	0	0	0
	8	0	0	0	0	0		8.01923	25.0074	10.3496	14.4588	9.20942		0	0	0	0	0
	9	0	0	0	0	0		2.13001	3.22134	0	1.78378	1.63834		98.6556	90.9849	97.7866	95.809	4.20032
	10	0	0	0	0	0		0	0	0	0	0		1.34443	8.33201	2.21343	3.96329	3.80829
	11	0	0	0	0	0		0	0	0	0	0		0	0.68302	0	0.22767	0.39434
	12	0	0	0	0	0		0	0	0	0	0		0	0	0	0	0
	13	0	0	0	0	0		0	0	0	0	0		0	0	0	0	0
	14	0	0	0	0	0		0	0	0	0	0		0	0	0	0	0
	15	0	0	0	0	0		0	0	0	0	0		0	0	0	0	0

## Sheet: Figure2G
Figure2G
		Alginate						PLGA-NB
	Day	Daily release			Mean	SD		Daily release			Mean	SD
	1	88.3806	74.7357	83.0763	82.0642	6.87848		0	0	0	0	0
	2	11.5385	25.1088	16.9945	17.8806	6.82843		0	0	0	0	0
	3	0.16194	0	0.079	0.08031	0.08098		0	0	0	0	0
	4	0	0	0	0	0		3.0477	2.8765	1.86455	2.59625	0.63943
	5	0	0	0	0	0		0	0	0.39298	0.130993	0.226887
	6	0	0	0	0	0		9.26678	11.8215	14.5652	11.8845	2.64978
	7	0	0	0	0	0		13.0212	19.9499	10.1338	14.3683	5.0448
	8	0	0	0	0	0		39.4081	55.4793	25.3679	40.0851	15.0671
	9	0	0	0	0	0		4.44346	1.45681	46.3043	17.4015	25.0751
	10	0	0	0	0	0		32.3056	8.38823	1.25418	13.9827	16.2641
	11	0	0	0	0	0		0	0	0	0	0
	12	0	0	0	0	0		0	0	0	0	0
	13	0	0	0	0	0		0	0	0	0	0
	14	0	0	0	0	0		0	0	0	0	0
	15	0	0	0	0	0		0	0	0	0	0

## Sheet: Figure3A
Figure3A
	Time			Modulus
		2.5% HA-NB/HA-CDH+6%PLGA-NB (G’)	2.5% HA-NB/HA-CDH+6%PLGA-NB (G’’)	2.5% HA-NB/HA-CDH (G’)	2.5% HA-NB/HA-CDH (G’’)
	1.39	0.0098	1.281	0.00344	0.9751
	4.38	0.0167	1.283	0.00637	1.022
	7.37	0.0674	1.263	0.0122	1.101
	10.36	0.1648	1.377	0.04383	1.216
	13.35	0.2244	1.598	0.1117	1.404
	16.34	0.4234	1.892	0.2369	1.695
	19.33	0.6345	2.379	0.7801	2.159
	22.32	1.277	2.923	1.337	2.736
	25.31	2.25	3.637	2.452	3.474
	28.3	3.682	4.335	4.094	4.176
	31.29	5.723	5.103	6.391	4.631
	34.28	8.495	5.586	9.146	3.908
	37.27	12.01	5.506	13.82	6.37
	40.26	17.13	6.846	18.74	5.098
	43.25	22.27	5.809	23.12	5.523
	46.24	28.28	5.544	29.25	5.439
	49.23	34.73	5.744	35.22	5.333
	52.22	41.35	5.655	41.65	5.677
	55.21	48.82	5.621	48.14	5.644
	58.2	56.42	5.677	54.71	5.589
	61.19	64.44	5.644	61.76	5.566
	64.18	72.37	5.589	68.43	5.677
	67.17	80.4	5.566	75.17	5.677
	70.16	88.54	5.677	82.11	5.544
	73.15	96.64	5.677	88.59	5.589
	76.14	104.7	5.544	95.35	5.533
	79.13	112.8	5.589	101.7	5.655
	82.12	120.4	5.533	107.8	5.766
	85.11	128.2	5.655	114.3	5.566
	88.1	136	5.766	120.2	5.766
	91.09	143.3	5.566	126	5.666
	94.08	150.7	5.766	131.5	5.457
	97.07	157.6	5.666	137.1	5.766
	100.1	164.5	5.457	142.5	5.456
	103.1	171.1	5.766	147.7	5.567
	106	178	5.456	152.8	5.677
	109	184.4	5.567	157.6	5.743
	112	190.3	5.677	162.4	5.621
	115	196.3	5.743	166.6	5.677
	118	202	5.621	171.2	5.644
	121	207.7	5.677	175.5	5.589
	124	213.2	5.644	179.4	5.566
	127	218.5	5.589	183.5	5.677
	130	223.8	5.566	187.1	5.677
	133	228.6	5.677	190.9	5.456
	135.9	233.3	5.677	194.3	5.567
	138.9	238	5.544	198	5.677
	141.9	242.7	5.589	201.2	5.743
	144.9	246.6	5.533	204.5	5.621
	147.9	250.9	5.655	207.6	5.677
	150.9	255.2	5.766	210.3	5.644
	153.9	258.9	5.566	213.4	5.589
	156.9	262.9	5.766	216	5.566
	159.9	266.6	5.666	218.7	5.677
	162.9	270	5.457	221.2	5.677
	165.8	273.6	5.766	223.5	5.544
	168.8	277	5.456	225.9	5.589
	171.8	280	5.567	228.2	5.533
	174.8	283.4	5.677	230.6	5.655
	177.8	285.9	5.621	232.5	5.766
	180.8	288.8	5.677	234.4	5.566
	183.8	292.1	5.644	236.6	5.766
	186.8	294.5	5.589	238.5	5.666
	189.8	297.3	5.566	240	5.457
	192.8	299.9	5.677	242.1	5.766
	195.7	302.6	5.677	244	5.456
	198.7	304.4	5.544	245.1	5.567
	201.7	306.7	5.589	247	5.677
	204.7	309.2	5.533	248.7	5.743
	207.7	311.2	5.655	250	5.621
	210.7	313.4	5.766	251.6	5.677
	213.7	315.4	5.566	252.9	5.644
	216.7	317.2	5.766	254.3	5.589
	219.7	319.2	5.666	255.5	5.566
	222.7	321	5.457	256.5	5.677
	225.6	323.1	5.766	257.7	5.677
	228.6	324.6	5.456	259.1	5.544
	231.6	326.4	5.567	260.3	5.589
	234.6	328.1	5.677	261.2	5.533
	237.6	329.5	5.621	262.1	5.655
	240.6	330.9	5.677	263.5	5.766
	243.6	332.6	5.644	264.1	5.566
	246.6	334	5.589	265.2	5.766
	249.6	335.6	5.566	266.2	5.666
	252.6	336.6	5.677	267	5.457
	255.5	337.9	5.677	267.9	5.766
	258.5	339.5	5.544	268.9	5.456
	261.5	340.5	5.589	269.3	5.567
	264.5	341.9	5.533	270.4	5.677
	267.5	343	5.655	271.3	5.743
	270.5	344.2	5.766	271.9	5.621
	273.5	345	5.566	272.4	5.677
	276.5	346.2	5.766	273.3	5.644
	279.5	347.4	5.666	273.9	5.589
	282.5	348.6	5.457	274.5	5.566
	285.4	349.5	5.766	275	5.677
	288.4	350.1	5.456	275.9	5.677
	291.4	351.4	5.567	276.4	5.544
	294.4	352.4	5.677	277.1	5.589
	297.4	353.2	5.664	277.6	5.533

## Sheet: Figure3B
Figure3B
	Strain	Stress		Strain	Stress
		2.5% HA-NB/HA-CDH+6%PLGA-NB			2.5% HA-NB/HA-CDH
	0.02933	-0.12484		0.02933	0
	0.057	-0.12484		0.05833	0
	0.08767	-0.12484		0.089	0
	0.11933	-0.12484		0.121	0
	0.143	-0.12484		0.14433	0
	0.17367	-0.12484		0.175	0
	0.207	-0.12484		0.20833	0
	0.232	-0.12484		0.23333	0
	0.26267	-0.12484		0.264	0
	0.289	-0.12484		0.29033	0
	0.321	-0.12484		0.321	0
	0.35433	-0.12484		0.35433	0
	0.386	-0.12484		0.38467	0
	0.41933	-0.12484		0.41933	0
	0.45	-0.12484		0.45	0
	0.475	-0.12484		0.475	0
	0.50133	-0.12484		0.50133	0
	0.532	-0.12484		0.53333	0
	0.56533	-0.12484		0.56667	0
	0.58333	-0.12484		0.58467	0
	0.63067	-0.12484		0.63067	0
	0.64867	-0.12484		0.64867	0
	0.69433	-0.12484		0.696	0
	0.71267	-0.12484		0.71267	0
	0.74167	-0.12484		0.74167	0
	0.77633	-0.12484		0.77767	0
	0.79433	-0.12484		0.79433	0
	0.84033	-0.12484		0.84167	0
	0.85833	-0.12484		0.85967	0
	0.90433	-0.12484		0.90567	0
	0.92233	-0.12484		0.92367	0
	0.964	-0.12484		0.96267	0
	0.98767	-0.12484		0.98767	0
	1.00833	-0.12484		1.00833	0
	1.05267	-0.12484		1.05267	0
	1.071	-0.12484		1.071	0
	1.121	-0.12484		1.12233	0
	1.15267	-0.12484		1.15267	0
	1.18467	-0.12484		1.18467	0
	1.21267	-0.12484		1.214	0
	1.24167	-0.12484		1.24167	0
	1.275	-0.12484		1.275	0
	1.30267	-0.12484		1.30433	0
	1.33467	-0.12484		1.33467	0
	1.364	-0.12484		1.364	0
	1.396	-0.12484		1.39733	0
	1.425	-0.12484		1.42633	0
	1.45433	-0.12484		1.45567	0
	1.48467	-0.12484		1.486	0
	1.51533	-0.12484		1.51667	0
	1.546	-0.12484		1.54733	0
	1.575	-0.12484		1.57633	0
	1.607	-0.12484		1.607	0
	1.63767	-0.12484		1.639	0
	1.66933	-0.12484		1.66933	0
	1.69867	-0.12484		1.69867	0
	1.72933	-0.12484		1.72933	0
	1.761	-0.12484		1.761	0
	1.79033	-0.12484		1.79033	0
	1.821	-0.12484		1.821	0
	1.85267	-0.12484		1.85267	0
	1.88333	-0.12484		1.88333	0
	1.91267	-0.12484		1.91267	0
	1.94167	-0.12484		1.94167	0
	1.97367	-0.12484		1.97633	0
	2.00267	-0.12484		2.00433	0
	2.03333	-0.12484		2.036	0
	2.06267	-0.12484		2.06667	0
	2.096	-0.12484		2.09867	0
	2.12367	-0.12484		2.12633	0
	2.15567	-0.12484		2.157	0
	2.18467	-0.12484		2.189	0
	2.21533	-0.12484		2.21667	0
	2.232	-0.12484		2.25	0
	2.25	-0.12484		2.27933	0
	2.26267	-0.12484		2.30967	0
	2.27633	-0.12484		2.34167	0
	2.296	-0.12484		2.371	0
	2.30967	-0.12484		2.40133	0
	2.32233	-0.12484		2.436	0
	2.34167	-0.12484		2.46267	0
	2.35433	-0.12484		2.493	0
	2.36933	-0.12484		2.525	0
	2.386	-0.12484		2.55433	0
	2.40133	-0.12484		2.58767	0
	2.414	-0.12484		2.6	0
	2.43067	-0.12484		2.614	0
	2.44733	-0.12484		2.632	0
	2.461	-0.12484		2.64733	0
	2.475	-0.12484		2.65967	0
	2.49167	-0.12484		2.67767	0
	2.507	-0.12484		2.69167	0
	2.521	-0.12484		2.70433	0
	2.539	-0.12484		2.725	0
	2.55133	-0.12484		2.73767	0
	2.56533	-0.12484		2.75	0
	2.58467	-0.12484		2.768	0
	2.59867	-0.12484		2.78333	0
	2.611	-0.12484		2.79733	0
	2.62933	-0.12484		2.81267	0
	2.64433	-0.12484		2.82767	0
	2.657	-0.12484		2.84167	0
	2.67367	-0.12484		2.85833	0
	2.689	-0.12484		2.875	0
	2.70133	-0.12484		2.88767	0
	2.718	-0.12484		2.90433	0
	2.73467	-0.12484		2.92233	0
	2.74867	-0.12484		2.93467	0
	2.76267	-0.12484		2.94867	0
	2.782	-0.12484		2.96667	0
	2.79433	-0.12484		2.97933	0
	2.80833	-0.12484		2.996	0
	2.82633	-0.12484		3.014	0
	2.839	-0.12484		3.02767	0
	2.85567	-0.12484		3.043	0
	2.87367	-0.12484		3.061	0
	2.886	-0.12484		3.075	0
	2.9	-0.12484		3.08767	0
	2.918	-0.12484		3.107	0
	2.93333	-0.12484		3.11933	0
	2.94733	-0.12484		3.13467	0
	2.96267	-0.12484		3.15267	0
	2.97767	-0.12484		3.16667	0
	2.993	-0.12484		3.17933	0
	3.007	-0.12484		3.2	0
	3.025	-0.12484		3.214	0
	3.03767	-0.12484		3.22633	0
	3.05133	-0.12484		3.24433	0
	3.07233	-0.12484		3.25833	0
	3.08467	-0.12484		3.27233	0
	3.09867	-0.12484		3.28767	0
	3.11667	-0.12484		3.30433	0
	3.132	-0.12484		3.31667	0
	3.14433	-0.12484		3.33067	0
	3.16267	-0.12484		3.35	0
	3.17633	-0.12484		3.364	0
	3.189	-0.12484		3.37633	0
	3.207	-0.12484		3.39433	0
	3.22233	-0.12484		3.40967	0
	3.236	-0.12484		3.42233	0
	3.25133	-0.12484		3.44033	0
	3.26933	-0.12484		3.45267	0
	3.282	-0.12484		3.46667	0
	3.296	-0.12484		3.482	0
	3.31267	-0.12484		3.5	0
	3.32633	-0.12484		3.51267	0
	3.34167	-0.12484		3.52633	0
	3.35967	-0.12484		3.546	0
	3.37233	-0.12484		3.55833	0
	3.386	-0.12484		3.57233	0
	3.407	-0.12484		3.59033	0
	3.41933	-0.12484		3.60267	0
	3.432	-0.12484		3.61933	0
	3.45133	-0.12484		3.63467	0
	3.464	-0.12484		3.65	0
	3.47933	-0.12484		3.664	0
	3.496	-0.12484		3.67767	0
	3.511	-0.12484		3.69733	0
	3.52367	-0.12484		3.70967	0
	3.54033	-0.12484		3.72367	0
	3.55833	-0.12484		3.74033	0
	3.571	-0.12484		3.75567	0
	3.58467	-0.12484		3.76933	0
	3.60267	-0.12484		3.786	0
	3.618	-0.12484		3.80133	0
	3.632	-0.12484		3.81533	0
	3.65	-0.12484		3.836	0
	3.66267	-0.12484		3.84867	0
	3.67633	-0.12484		3.86267	0
	3.696	-0.12484		3.88067	0
	3.70967	-0.12484		3.89433	0
	3.72233	-0.12484		3.90833	0
	3.74033	-0.12484		3.921	0
	3.75567	-0.12484		3.939	0
	3.76933	-0.12484		3.95267	0
	3.78467	-0.12484		3.968	0
	3.8	-0.12484		3.98467	0
	3.814	-0.12484		3.99867	0
	3.82933	-0.12484		4.01267	0
	3.84733	0		4.032	0
	3.85967	0		4.04433	0
	3.87367	0		4.05833	0
	3.893	0		4.07633	0
	3.90567	0		4.089	0
	3.91933	0		4.10567	0
	3.93767	0		4.12367	0
	3.95	0		4.136	0
	3.96533	0		4.15	0
	3.98333	0		4.168	0
	3.99733	0		4.18333	0
	4.00967	0		4.196	0
	4.02767	0		4.21267	0
	4.043	0		4.22767	0
	4.057	0		4.243	0
	4.07233	0		4.257	0
	4.08767	0		4.275	0
	4.10267	0		4.289	0
	4.11667	0		4.30133	0
	4.13467	0		4.32233	0
	4.14867	0		4.33467	0
	4.16267	0		4.34867	0
	4.182	0		4.36667	0
	4.19433	0		4.38067	0
	4.20833	0		4.39433	0
	4.22633	0		4.41267	0.12484
	4.24167	0		4.42633	0.12484
	4.25567	0		4.439	0.12484
	4.27367	0		4.45967	0.12484
	4.286	0		4.47633	0.12484
	4.3	0		4.486	0.12484
	4.318	0		4.50433	0.12484
	4.33333	0		4.52233	0.12484
	4.346	0		4.532	0.12484
	4.36267	0		4.55	0.12484
	4.37933	0		4.56667	0.12484
	4.393	0		4.57633	0.12484
	4.407	0		4.59733	0.12484
	4.42367	0		4.60967	0.12484
	4.43767	0		4.62367	0.12484
	4.457	0		4.64167	0.12484
	4.47367	0		4.657	0.12484
	4.48333	0		4.66933	0.12484
	4.50133	0		4.686	0.12484
	4.518	0		4.69867	0.12484
	4.53067	0		4.714	0.12484
	4.54867	0		4.73333	0.12484
	4.56267	0		4.74167	0.12484
	4.575	0		4.76267	0.12484
	4.59433	0		4.78467	0.12484
	4.60567	0		4.80833	0.12484
	4.621	0		4.83067	0.12484
	4.639	0		4.85433	0.12484
	4.65	0		4.87933	0.12484
	4.668	0		4.90133	0.12484
	4.68467	0		4.92367	0.12484
	4.69433	0		4.94867	0.12484
	4.71267	0		4.971	0.12484
	4.732	0		4.993	0.12484
	4.74167	0		5.01667	0.12484
	4.76267	0		5.039	0.12484
	4.78467	0		5.061	0.12484
	4.80967	0		5.086	0.12484
	4.832	0		5.10833	0.12484
	4.85433	0		5.13067	0.12484
	4.87933	0		5.15567	0.12484
	4.90133	0		5.17767	0.12484
	4.92367	0		5.2	0.12484
	4.94733	0		5.225	0.12484
	4.96933	0		5.246	0.12484
	4.99167	0		5.268	0.12484
	5.01667	0		5.293	0.12484
	5.039	0		5.31533	0.12484
	5.061	0		5.33767	0.12484
	5.08467	0		5.361	0.12484
	5.107	0		5.38333	0.12484
	5.12933	0		5.40567	0.12484
	5.15433	0		5.42933	0.12484
	5.17633	0		5.45133	0.12484
	5.19733	0		5.47367	0.12484
	5.22233	0		5.49867	0.12484
	5.24433	0		5.521	0.12484
	5.26667	0		5.543	0.12484
	5.29033	0		5.568	0.12484
	5.31267	0		5.59033	0.12484
	5.33467	0		5.61267	0.12484
	5.35967	0		5.636	0.12484
	5.382	0		5.65833	0.12484
	5.40433	0		5.68067	0.12484
	5.42933	0		5.70567	0.12484
	5.45133	0		5.72767	0.12484
	5.47367	0		5.75	0.12484
	5.49867	0		5.775	0.12484
	5.521	0		5.796	0.12484
	5.543	0		5.818	0.12484
	5.56667	0		5.843	0.12484
	5.589	0		5.86267	0.12484
	5.611	0		5.88467	0.12484
	5.636	0		5.907	0.12484
	5.65833	0		5.92933	0.12484
	5.68067	0		5.95133	0.12484
	5.70433	0		5.97233	0.12484
	5.72633	0		5.99433	0.12484
	5.74867	0		6.01667	0.12484
	5.77367	0		6.039	0.12484
	5.796	0		6.061	0.12484
	5.818	0		6.08333	0.12484
	5.84167	0		6.10567	0.12484
	5.864	0		6.13067	0.12484
	5.886	0		6.15267	0.12484
	5.90967	0		6.175	0.12484
	5.932	0		6.2	0.12484
	5.95433	0		6.22233	0.12484
	5.97633	0		6.24433	0.12484
	6	0		6.26933	0.12484
	6.02233	0		6.29167	0.12484
	6.04433	0		6.314	0.12484
	6.06667	0		6.33767	0.12484
	6.089	0		6.35967	0.12484
	6.111	0		6.382	0.12484
	6.13333	0		6.407	0.12484
	6.15567	0		6.42933	0.12484
	6.17767	0		6.45133	0.12484
	6.2	0		6.475	0.12484
	6.22233	0		6.49733	0.12484
	6.24433	0		6.51933	0.12484
	6.26933	0		6.54433	0.12484
	6.29167	0		6.56667	0.12484
	6.314	0		6.589	0.12484
	6.33767	0		6.61267	0.12484
	6.35967	0		6.63467	0.12484
	6.382	0		6.657	0.12484
	6.407	0		6.682	0.12484
	6.42933	0		6.70433	0.12484
	6.45133	0		6.72633	0.12484
	6.475	0		6.75	0.12484
	6.49733	0		6.77233	0.12484
	6.51933	0		6.796	0.12484
	6.543	0		6.81933	0.12484
	6.56533	0		6.84167	0.12484
	6.58767	0		6.864	0.12484
	6.61267	0		6.889	0.12484
	6.63467	0		6.911	0.12484
	6.657	0		6.93333	0.12484
	6.68067	0		6.95833	0.12484
	6.70433	0		6.98067	0.12484
	6.72633	0		7.003	0.12484
	6.75	0		7.02633	0.12484
	6.77233	0		7.04867	0.12484
	6.79433	0		7.071	0.12484
	6.81933	0		7.096	0.12484
	6.84167	0		7.118	0.12484
	6.864	0		7.14033	0.12484
	6.889	0		7.16533	0.12484
	6.911	0		7.18633	0.12484
	6.93333	0		7.20833	0.12484
	6.957	0		7.23333	0.12484
	6.98067	0		7.25567	0.12484
	7.00133	0		7.278	0.12484
	7.02633	0		7.30133	0.12484
	7.04867	0		7.32367	0.12484
	7.071	0		7.346	0.12484
	7.096	0		7.371	0.12484
	7.11667	0		7.393	0.12484
	7.139	0		7.41533	0.12484
	7.164	0		7.44033	0.12484
	7.18633	0		7.46267	0.12484
	7.20833	0		7.48467	0.12484
	7.232	0		7.50833	0.12484
	7.25433	0		7.532	0.12484
	7.27633	0		7.55433	0.12484
	7.30133	0		7.57633	0.12484
	7.32367	0		7.59867	0.12484
	7.346	0		7.621	0.12484
	7.371	0		7.643	0.12484
	7.393	0		7.66533	0.12484
	7.41533	0		7.68767	0.12484
	7.439	0		7.70967	0.12484
	7.46267	0		7.73067	0.12484
	7.48467	0		7.753	0.12484
	7.50833	0		7.775	0.12484
	7.53067	0		7.79733	0.12484
	7.553	0		7.81967	0.12484
	7.578	0		7.84167	0.12484
	7.6	0		7.86533	0.12484
	7.62233	0		7.88767	0.12484
	7.64467	0		7.90967	0.12484
	7.66533	0		7.93467	0.12484
	7.68767	0		7.957	0.12484
	7.70967	0		7.97933	0.12484
	7.732	0		8.003	0.12484
	7.75433	0		8.02633	0.12484
	7.77633	0		8.04867	0.12484
	7.79867	0		8.07233	0.12484
	7.821	0		8.09467	0.12484
	7.843	0		8.118	0.12484
	7.86533	0		8.14167	0.12484
	7.88767	0		8.164	0.12484
	7.90967	0		8.18633	0.12484
	7.93467	0		8.21133	0.12484
	7.957	0		8.23333	0.12484
	7.97933	0		8.25567	0.12484
	8.00433	0		8.28067	0.12484
	8.02633	0		8.303	0.12484
	8.04733	0		8.325	0.12484
	8.07233	0		8.34867	0.12484
	8.09467	0		8.371	0.12484
	8.11667	0		8.393	0.12484
	8.14167	0		8.418	0.12484
	8.164	0		8.439	0.12484
	8.18633	0		8.46133	0.12484
	8.21133	0		8.48633	0.12484
	8.23333	0		8.50833	0.12484
	8.25433	0		8.53067	0.12484
	8.27933	0		8.55433	0.12484
	8.30133	0		8.57633	0.12484
	8.32367	0.12484		8.59867	0.12484
	8.34733	0.12484		8.62367	0.12484
	8.36967	0.12484		8.646	0.12484
	8.39167	0.12484		8.668	0.12484
	8.41667	0.12484		8.693	0.12484
	8.439	0.12484		8.71533	0.12484
	8.46133	0.12484		8.73767	0.12484
	8.48467	0.12484		8.76267	0.12484
	8.507	0.12484		8.78467	0.12484
	8.52933	0.12484		8.807	0.12484
	8.55433	0.12484		8.83067	0.12484
	8.57633	0.12484		8.853	0.12484
	8.59867	0.12484		8.875	0.12484
	8.62367	0.12484		8.893	0.12484
	8.646	0.12484		8.918	0.12484
	8.668	0.12484		8.93767	0.12484
	8.693	0.12484		8.96267	0.12484
	8.71533	0.12484		8.98633	0.12484
	8.73767	0.12484		9.00567	0.12484
	8.76267	0.12484		9.03067	0.12484
	8.78467	0.12484		9.053	0.12484
	8.807	0.12484		9.075	0.12484
	8.83067	0.12484		9.09733	0.12484
	8.853	0.12484		9.121	0.12484
	8.875	0.12484		9.14033	0.12484
	8.893	0.12484		9.16533	0.12484
	8.91667	0.12484		9.19033	0.12484
	8.93633	0.12484		9.20967	0.12484
	8.96133	0.12484		9.23467	0.12484
	8.98467	0.12484		9.25833	0.12484
	9.00567	0.12484		9.27933	0.12484
	9.02933	0.12484		9.303	0.12484
	9.05433	0.12484		9.328	0.12484
	9.07367	0.12484		9.34867	0.12484
	9.09733	0.12484		9.37233	0.12484
	9.11967	0.12484		9.39733	0.12484
	9.143	0.12484		9.41667	0.12484
	9.16533	0.12484		9.44167	0.12484
	9.189	0.12484		9.464	0.12484
	9.20967	0.12484		9.48633	0.12484
	9.23333	0.12484		9.50833	0.12484
	9.25833	0.12484		9.53067	0.12484
	9.27933	0.12484		9.55433	0.12484
	9.303	0.12484		9.575	0.12484
	9.328	0.12484		9.59867	0.12484
	9.34733	0.12484		9.62367	0.12484
	9.37233	0.12484		9.643	0.12484
	9.396	0.12484		9.668	0.12484
	9.41667	0.12484		9.69167	0.12484
	9.44033	0.12484		9.71267	0.12484
	9.46533	0.12484		9.73633	0.12484
	9.48467	0.12484		9.76133	0.12484
	9.50967	0.12484		9.78067	0.12484
	9.532	0.12484		9.80567	0.12484
	9.55433	0.12484		9.82933	0.12484
	9.57933	0.12484		9.84867	0.12484
	9.60133	0.12484		9.871	0.24968
	9.62367	0.12484		9.896	0.24968
	9.646	0.12484		9.91533	0.24968
	9.66667	0.12484		9.94033	0.24968
	9.69167	0.12484		9.96533	0.24968
	9.71133	0.12484		9.98467	0.24968
	9.73633	0.12484		10.0097	0.24968
	9.76133	0.12484		10.0347	0.24968
	9.78067	0.12484		10.0543	0.24968
	9.80567	0.12484		10.0793	0.24968
	9.83067	0.12484		10.103	0.24968
	9.85	0.12484		10.1237	0.24968
	9.875	0.12484		10.1487	0.24968
	9.89867	0.12484		10.1723	0.24968
	9.91967	0.12484		10.1917	0.24968
	9.943	0.12484		10.2167	0.24968
	9.968	0.12484		10.239	0.24968
	9.989	0.12484		10.2613	0.24968
	10.0127	0.12484		10.2833	0.24968
	10.0347	0.12484		10.307	0.24968
	10.0583	0.12484		10.3263	0.24968
	10.082	0.12484		10.3513	0.24968
	10.1043	0.12484		10.375	0.24968
	10.1263	0.12484		10.396	0.24968
	10.1487	0.12484		10.4197	0.24968
	10.1723	0.12484		10.4447	0.24968
	10.193	0.12484		10.464	0.24968
	10.2167	0.12484		10.4877	0.24968
	10.2417	0.12484		10.5127	0.24968
	10.2613	0.12484		10.5333	0.24968
	10.2847	0.12484		10.557	0.24968
	10.3097	0.12484		10.582	0.24968
	10.3293	0.12484		10.603	0.24968
	10.3543	0.12484		10.6263	0.24968
	10.378	0.12484		10.6487	0.24968
	10.3987	0.12484		10.671	0.24968
	10.4223	0.12484		10.693	0.24968
	10.4487	0.12484		10.718	0.24968
	10.468	0.12484		10.7377	0.24968
	10.493	0.12484		10.7627	0.24968
	10.518	0.12484		10.7877	0.24968
	10.5377	0.12484		10.807	0.24968
	10.5627	0.12484		10.832	0.24968
	10.5847	0.12484		10.857	0.24968
	10.607	0.12484		10.8763	0.24968
	10.632	0.12484		10.9013	0.24968
	10.6543	0.12484		10.925	0.24968
	10.6763	0.12484		10.946	0.24968
	10.6973	0.12484		10.9697	0.24968
	10.7223	0.12484		10.993	0.24968
	10.7417	0.12484		11.014	0.24968
	10.7667	0.12484		11.0377	0.24968
	10.7903	0.12484		11.0597	0.24968
	10.8113	0.12484		11.082	0.24968
	10.8363	0.12484		11.1043	0.24968
	10.8613	0.12484		11.1263	0.24968
	10.8807	0.12484		11.15	0.24968
	10.9043	0.12484		11.171	0.24968
	10.928	0.12484		11.196	0.24968
	10.9473	0.12484		11.2197	0.24968
	10.9723	0.12484		11.2403	0.24968
	10.9973	0.12484		11.264	0.24968
	11.0167	0.12484		11.289	0.24968
	11.039	0.12484		11.3083	0.24968
	11.064	0.12484		11.3333	0.24968
	11.0833	0.12484		11.3583	0.24968
	11.1083	0.12484		11.378	0.24968
	11.1333	0.12484		11.403	0.24968
	11.153	0.12484		11.428	0.24968
	11.178	0.12484		11.4473	0.24968
	11.2013	0.12484		11.471	0.24968
	11.2223	0.12484		11.493	0.24968
	11.246	0.12484		11.5153	0.24968
	11.271	0.12484		11.5377	0.24968
	11.2917	0.12484		11.5627	0.24968
	11.3153	0.12484		11.582	0.24968
	11.3403	0.12484		11.6057	0.24968
	11.3597	0.12484		11.6307	0.24968
	11.382	0.12484		11.65	0.24968
	11.4043	0.12484		11.675	0.24968
	11.4293	0.12484		11.6987	0.24968
	11.4513	0.12484		11.718	0.24968
	11.4737	0.12484		11.743	0.24968
	11.496	0.12484		11.768	0.24968
	11.5167	0.12484		11.7877	0.24968
	11.5403	0.12484		11.8127	0.24968
	11.564	0.12484		11.8377	0.24968
	11.5833	0.12484		11.857	0.24968
	11.6083	0.24968		11.8833	0.24968
	11.6307	0.24968		11.903	0.24968
	11.65	0.24968		11.921	0.24968
	11.6737	0.24968		11.9403	0.24968
	11.6987	0.24968		11.9583	0.24968
	11.7197	0.24968		11.978	0.24968
	11.743	0.24968		11.996	0.24968
	11.768	0.24968		12.0167	0.24968
	11.7877	0.24968		12.0363	0.24968
	11.8113	0.24968		12.0543	0.24968
	11.8347	0.24968		12.0723	0.24968
	11.857	0.24968		12.0917	0.24968
	11.8807	0.24968		12.1127	0.24968
	11.9013	0.24968		12.1293	0.24968
	11.918	0.24968		12.15	0.24968
	11.9403	0.24968		12.168	0.24968
	11.957	0.24968		12.1877	0.24968
	11.978	0.24968		12.2057	0.24968
	11.996	0.24968		12.225	0.24968
	12.0153	0.24968		12.2447	0.24968
	12.0363	0.24968		12.2627	0.24968
	12.0543	0.24968		12.2807	0.24968
	12.0723	0.24968		12.3013	0.24968
	12.0903	0.24968		12.321	0.24968
	12.1113	0.24968		12.3377	0.24968
	12.128	0.24968		12.3583	0.24968
	12.1487	0.24968		12.375	0.24968
	12.1667	0.24968		12.3973	0.24968
	12.1863	0.24968		12.414	0.24968
	12.2043	0.24968		12.4333	0.24968
	12.225	0.24968		12.4543	0.24968
	12.2473	0.24968		12.471	0.24968
	12.2627	0.24968		12.489	0.24968
	12.2793	0.24968		12.5097	0.24968
	12.3	0.24968		12.532	0.24968
	12.3223	0.24968		12.5473	0.24968
	12.3377	0.24968		12.568	0.24968
	12.3583	0.24968		12.5877	0.24968
	12.378	0.24968		12.6083	0.24968
	12.3987	0.24968		12.6237	0.24968
	12.414	0.24968		12.643	0.24968
	12.4347	0.24968		12.6653	0.24968
	12.457	0.24968		12.6807	0.24968
	12.4737	0.24968		12.6987	0.24968
	12.493	0.24968		12.721	0.24968
	12.5127	0.24968		12.7403	0.24968
	12.532	0.24968		12.7557	0.24968
	12.55	0.24968		12.7763	0.24968
	12.571	0.24968		12.7987	0.24968
	12.5903	0.24968		12.8167	0.24968
	12.6083	0.24968		12.832	0.24968
	12.6263	0.24968		12.8543	0.24968
	12.646	0.24968		12.8737	0.24968
	12.6653	0.24968		12.889	0.24968
	12.6807	0.24968		12.9083	0.24968
	12.703	0.24968		12.9293	0.24968
	12.7223	0.24968		12.9487	0.24968
	12.7417	0.24968		12.964	0.24968
	12.7597	0.24968		12.9863	0.24968
	12.7793	0.24968		13.0057	0.24968
	12.7987	0.24968		13.0237	0.24968
	12.8167	0.24968		13.0417	0.24968
	12.8333	0.24968		13.0627	0.24968
	12.8543	0.24968		13.082	0.24968
	12.8737	0.24968		13.0973	0.24968
	12.8917	0.24968		13.1197	0.24968
	12.9113	0.24968		13.1377	0.24968
	12.9293	0.24968		13.1583	0.24968
	12.95	0.24968		13.175	0.24968
	12.968	0.24968		13.196	0.24968
	12.9877	0.24968		13.2153	0.24968
	13.0083	0.24968		13.2333	0.24968
	13.0263	0.24968		13.2513	0.24968
	13.0447	0.24968		13.271	0.24968
	13.0667	0.24968		13.2917	0.24968
	13.0877	0.24968		13.3097	0.24968
	13.103	0.24968		13.3293	0.24968
	13.1223	0.24968		13.3473	0.24968
	13.1417	0.24968		13.368	0.24968
	13.1627	0.24968		13.3847	0.24968
	13.178	0.24968		13.4043	0.24968
	13.1973	0.24968		13.425	0.24968
	13.2167	0.24968		13.443	0.24968
	13.2347	0.24968		13.4613	0.24968
	13.2543	0.24968		13.4807	0.24968
	13.275	0.24968		13.5	0.24968
	13.296	0.24968		13.518	0.24968
	13.3113	0.24968		13.5377	0.24968
	13.3307	0.24968		13.5557	0.24968
	13.353	0.24968		13.575	0.24968
	13.3697	0.24968		13.593	0.24968
	13.3863	0.24968		13.6127	0.24968
	13.4057	0.24968		13.6333	0.24968
	13.428	0.24968		13.65	0.24968
	13.443	0.24968		13.668	0.24968
	13.4613	0.24968		13.6877	0.24968
	13.4833	0.24968		13.7083	0.24968
	13.503	0.24968		13.7263	0.24968
	13.518	0.24968		13.7473	0.24968
	13.539	0.24968		13.764	0.24968
	13.5613	0.24968		13.7877	0.24968
	13.578	0.24968		13.803	0.24968
	13.5947	0.24968		13.8223	0.37452
	13.6167	0.24968		13.8417	0.37452
	13.6363	0.24968		13.8613	0.37452
	13.653	0.24968		13.8793	0.37452
	13.6723	0.24968		13.8987	0.37452
	13.693	0.24968		13.921	0.37452
	13.7127	0.24968		13.9363	0.37452
	13.728	0.24968		13.9557	0.37452
	13.75	0.24968		13.9767	0.37452
	13.771	0.24968		13.996	0.37452
	13.789	0.24968		14.0127	0.37452
	13.807	0.24968		14.032	0.37452
	13.8263	0.24968		14.0543	0.37452
	13.846	0.24968		14.0697	0.37452
	13.8613	0.24968		14.0863	0.37452
	13.8833	0.24968		14.1083	0.37452
	13.9017	0.24968		14.1293	0.37452
	13.921	0.24968		14.1447	0.37452
	13.939	0.24968		14.164	0.37452
	13.96	0.24968		14.1863	0.37452
	13.9793	0.24968		14.2043	0.37452
	13.996	0.24968		14.2197	0.37452
	14.014	0.24968		14.2417	0.37452
	14.035	0.24968		14.2613	0.37452
	14.0543	0.24968		14.2767	0.37452
	14.0723	0.24968		14.2973	0.37452
	14.0917	0.24968		14.3167	0.37452
	14.11	0.24968		14.3377	0.37452
	14.1293	0.24968		14.353	0.37452
	14.1473	0.24968		14.375	0.37452
	14.1667	0.24968		14.396	0.37452
	14.1877	0.24968		14.414	0.37452
	14.2043	0.24968		14.4307	0.37452
	14.2223	0.24968		14.4517	0.37452
	14.2433	0.24968		14.471	0.37452
	14.2627	0.37452		14.4863	0.37452
	14.2807	0.37452		14.5083	0.37452
	14.3017	0.37452		14.5267	0.37452
	14.3197	0.37452		14.5473	0.37452
	14.339	0.37452		14.564	0.37452
	14.357	0.37452		14.585	0.37452
	14.3767	0.37452		14.6043	0.37452
	14.396	0.37452		14.6223	0.37452
	14.414	0.37452		14.6403	0.37452
	14.432	0.37452		14.66	0.37452
	14.453	0.37452		14.6807	0.37452
	14.4723	0.37452		14.6973	0.37452
	14.4903	0.37452		14.7183	0.37452
	14.51	0.37452		14.735	0.37452
	14.528	0.37452		14.7557	0.37452
	14.55	0.37452		14.7723	0.37452
	14.5653	0.37452		14.7933	0.37452
	14.5863	0.37452		14.8127	0.37452
	14.6057	0.37452		14.8307	0.37452
	14.6237	0.37452		14.8473	0.37452
	14.6403	0.37452		14.8683	0.37452
	14.6613	0.37452		14.8877	0.37452
	14.682	0.37452		14.9057	0.37452
	14.6987	0.37452		14.9267	0.37452
	14.7183	0.37452		14.9433	0.37452
	14.7377	0.37452		14.964	0.37452
	14.7583	0.37452		14.982	0.37452
	14.7737	0.37452		15.0017	0.37452
	14.7933	0.37452		15.021	0.37452
	14.8153	0.37452		15.039	0.37452
	14.832	0.37452		15.0583	0.37452
	14.8487	0.37452		15.078	0.37452
	14.8723	0.37452		15.0973	0.37452
	14.8917	0.37452		15.1153	0.37452
	14.907	0.37452		15.135	0.37452
	14.9267	0.37452		15.153	0.37452
	14.9487	0.37452		15.175	0.37452
	14.9683	0.37452		15.1917	0.37452
	14.9833	0.37452		15.2113	0.37452
	15.0057	0.37452		15.2307	0.37452
	15.025	0.37452		15.2487	0.37452
	15.0403	0.37452		15.2667	0.37452
	15.0613	0.37452		15.2863	0.37452
	15.0807	0.37452		15.3083	0.37452
	15.1017	0.37452		15.3237	0.37452
	15.1167	0.37452		15.3447	0.37452
	15.139	0.37452		15.364	0.37452
	15.1583	0.37452		15.3833	0.37452
	15.1767	0.37452		15.3987	0.37452
	15.1947	0.37452		15.4197	0.37452
	15.214	0.37452		15.4403	0.37452
	15.2333	0.37452		15.457	0.37452
	15.25	0.37452		15.4737	0.37452
	15.271	0.37452		15.496	0.37452
	15.289	0.37452		15.5167	0.37452
	15.3083	0.37452		15.532	0.37452
	15.3237	0.37452		15.5517	0.37452
	15.346	0.37452		15.5737	0.37452
	15.3653	0.37452		15.5917	0.37452
	15.3833	0.37452		15.607	0.37452
	15.4017	0.37452		15.6293	0.37452
	15.421	0.37452		15.65	0.37452
	15.4417	0.37452		15.6653	0.37452
	15.457	0.37452		15.6863	0.37452
	15.4793	0.37452		15.7057	0.37452
	15.4973	0.37452		15.7267	0.37452
	15.5167	0.37452		15.7417	0.37452
	15.535	0.37452		15.764	0.37452
	15.5557	0.37452		15.7833	0.37452
	15.575	0.37452		15.8017	0.37452
	15.5933	0.37452		15.8197	0.37452
	15.6113	0.37452		15.839	0.37452
	15.6307	0.37452		15.86	0.37452
	15.6517	0.37452		15.875	0.37452
	15.6683	0.37452		15.8973	0.37452
	15.689	0.37452		15.9153	0.37452
	15.707	0.37452		15.935	0.37452
	15.7267	0.37452		15.953	0.37452
	15.7447	0.37452		15.9723	0.37452
	15.764	0.37452		15.9933	0.37452
	15.785	0.37452		16.0113	0.37452
	15.8017	0.37452		16.028	0.37452
	15.8197	0.37452		16.0487	0.37452
	15.839	0.37452		16.0683	0.37452
	15.86	0.37452		16.085	0.37452
	15.878	0.37452		16.1057	0.37452
	15.8973	0.37452		16.1237	0.37452
	15.9153	0.37452		16.1433	0.37452
	15.935	0.37452		16.1613	0.37452
	15.953	0.37452		16.1807	0.37452
	15.9723	0.37452		16.2	0.37452
	15.9917	0.37452		16.2183	0.37452
	16.01	0.37452		16.2363	0.37452
	16.028	0.37452		16.257	0.37452
	16.0473	0.37452		16.2767	0.37452
	16.0683	0.37452		16.2947	0.37452
	16.0863	0.37452		16.3153	0.37452
	16.1057	0.37452		16.332	0.37452
	16.1237	0.37452		16.353	0.37452
	16.146	0.37452		16.371	0.37452
	16.1627	0.37452		16.3903	0.37452
	16.182	0.37452		16.4113	0.37452
	16.2017	0.37452		16.428	0.37452
	16.2197	0.37452		16.446	0.37452
	16.2377	0.37452		16.4653	0.37452
	16.257	0.37452		16.4863	0.37452
	16.2793	0.37452		16.5043	0.37452
	16.296	0.37452		16.5237	0.37452
	16.3153	0.37452		16.5417	0.37452
	16.3363	0.37452		16.564	0.37452
	16.3557	0.37452		16.5793	0.37452
	16.371	0.37452		16.5987	0.37452
	16.3917	0.49936		16.6183	0.37452
	16.4127	0.49936		16.6363	0.37452
	16.4293	0.49936		16.6543	0.37452
	16.446	0.49936		16.6737	0.37452
	16.4683	0.49936		16.696	0.37452
	16.489	0.49936		16.7113	0.37452
	16.5043	0.49936		16.7307	0.37452
	16.5237	0.49936		16.7517	0.37452
	16.546	0.49936		16.771	0.37452
	16.564	0.49936		16.7863	0.37452
	16.5793	0.49936		16.807	0.37452
	16.6017	0.49936		16.8293	0.37452
	16.621	0.49936		16.8447	0.37452
	16.6363	0.49936		16.8627	0.37452
	16.6557	0.49936		16.885	0.37452
	16.6767	0.49936		16.9057	0.37452
	16.696	0.49936		16.921	0.37452
	16.7113	0.49936		16.9403	0.37452
	16.7333	0.49936		16.9627	0.37452
	16.7543	0.49936		16.9807	0.37452
	16.7723	0.49936		16.996	0.37452
	16.7903	0.49936		17.0183	0.37452
	16.81	0.49936		17.039	0.37452
	16.8307	0.49936		17.0543	0.37452
	16.846	0.49936		17.075	0.37452
	16.8683	0.49936		17.0947	0.37452
	16.8863	0.49936		17.114	0.37452
	16.9057	0.49936		17.1307	0.37452
	16.9237	0.49936		17.153	0.37452
	16.9447	0.49936		17.1723	0.37452
	16.964	0.49936		17.1903	0.49936
	16.982	0.49936		17.207	0.49936
	16.9987	0.49936		17.228	0.49936
	17.0197	0.49936		17.2473	0.49936
	17.039	0.49936		17.2627	0.49936
	17.057	0.49936		17.285	0.49936
	17.078	0.49936		17.303	0.49936
	17.096	0.49936		17.3237	0.49936
	17.1153	0.49936		17.3403	0.49936
	17.132	0.49936		17.36	0.49936
	17.153	0.49936		17.3807	0.49936
	17.1723	0.49936		17.3973	0.49936
	17.1903	0.49936		17.4153	0.49936
	17.2083	0.49936		17.4363	0.49936
	17.228	0.49936		17.4557	0.49936
	17.2473	0.49936		17.4737	0.49936
	17.2653	0.49936		17.4933	0.49936
	17.285	0.49936		17.5113	0.49936
	17.303	0.49936		17.532	0.49936
	17.3223	0.49936		17.55	0.49936
	17.3403	0.49936		17.5697	0.49936
	17.3613	0.49936		17.5903	0.49936
	17.3807	0.49936		17.607	0.49936
	17.3987	0.49936		17.625	0.49936
	17.4167	0.49936		17.6447	0.49936
	17.4363	0.49936		17.6653	0.49936
	17.457	0.49936		17.6833	0.49936
	17.475	0.49936		17.7043	0.49936
	17.4947	0.49936		17.721	0.49936
	17.5127	0.49936		17.7417	0.49936
	17.535	0.49936		17.7583	0.49936
	17.55	0.49936		17.778	0.49936
	17.571	0.49936		17.796	0.49936
	17.5903	0.49936		17.8167	0.49936
	17.6083	0.49936		17.8363	0.49936
	17.6267	0.49936		17.857	0.49936
	17.646	0.49936		17.8737	0.49936
	17.6683	0.49936		17.8933	0.49936
	17.6833	0.49936		17.914	0.49936
	17.7043	0.49936		17.9293	0.49936
	17.7237	0.49936		17.9473	0.49936
	17.7433	0.49936		17.9667	0.49936
	17.7583	0.49936		17.9863	0.49936
	17.7793	0.49936		18.0043	0.49936
	17.796	0.49936		18.0237	0.49936
	17.8167	0.49936		18.0433	0.49936
	17.8363	0.49936		18.064	0.49936
	17.857	0.49936		18.082	0.49936
	17.875	0.49936		18.103	0.49936
	17.8947	0.49936		18.1223	0.49936
	17.9153	0.49936		18.1403	0.49936
	17.932	0.49936		18.1557	0.49936
	17.95	0.49936		18.175	0.49936
	17.9723	0.49936		18.196	0.49936
	17.9917	0.49936		18.214	0.49936
	18.0057	0.49936		18.2333	0.49936
	18.0293	0.49936		18.2543	0.49936
	18.0517	0.49936		18.2737	0.49936
	18.0667	0.49936		18.2917	0.49936
	18.0833	0.49936		18.3113	0.49936
	18.1043	0.49936		18.332	0.49936
	18.1237	0.49936		18.35	0.49936
	18.1417	0.49936		18.3653	0.49936
	18.1627	0.6242		18.385	0.49936
	18.182	0.6242		18.407	0.49936
	18.2017	0.6242		18.4223	0.49936
	18.2183	0.6242		18.4433	0.49936
	18.2403	0.6242		18.4627	0.49936
	18.26	0.6242		18.4833	0.49936
	18.2767	0.6242		18.5017	0.49936
	18.2933	0.6242		18.521	0.49936
	18.3127	0.6242		18.5403	0.49936
	18.3333	0.6242		18.5583	0.49936
	18.3517	0.6242		18.5737	0.49936
	18.371	0.6242		18.596	0.49936
	18.3917	0.6242		18.6183	0.49936
	18.4113	0.6242		18.6307	0.49936
	18.4293	0.6242		18.65	0.49936
	18.4487	0.6242		18.6723	0.49936
	18.4683	0.6242		18.6903	0.49936
	18.4833	0.6242		18.7083	0.49936
	18.5017	0.6242		18.728	0.49936
	18.521	0.6242		18.7487	0.49936
	18.5417	0.6242		18.7667	0.49936
	18.5583	0.6242		18.785	0.49936
	18.5793	0.6242		18.807	0.49936
	18.5987	0.6242		18.8267	0.49936
	18.6183	0.6242		18.8403	0.49936
	18.6363	0.6242		18.8627	0.49936
	18.657	0.6242		18.885	0.49936
	18.6767	0.6242		18.9017	0.49936
	18.696	0.6242		18.9183	0.49936
	18.7113	0.6242		18.939	0.49936
	18.7307	0.6242		18.9583	0.49936
	18.75	0.6242		18.9767	0.49936
	18.7683	0.6242		18.996	0.49936
	18.789	0.6242		19.0167	0.49936
	18.8083	0.6242		19.0363	0.49936
	18.8293	0.6242		19.0517	0.49936
	18.8473	0.6242		19.0737	0.49936
	18.8667	0.6242		19.0933	0.49936
	18.8863	0.6242		19.1083	0.49936
	18.9043	0.6242		19.1267	0.49936
	18.9197	0.6242		19.1473	0.49936
	18.9403	0.6242		19.1667	0.49936
	18.9627	0.6242		19.185	0.49936
	18.978	0.6242		19.2043	0.49936
	18.9973	0.6242		19.2237	0.49936
	19.0167	0.6242		19.2433	0.49936
	19.0377	0.6242		19.2613	0.49936
	19.0557	0.6242		19.282	0.49936
	19.075	0.6242		19.3017	0.49936
	19.0947	0.6242		19.3167	0.49936
	19.1127	0.6242		19.335	0.49936
	19.128	0.6242		19.3543	0.49936
	19.15	0.6242		19.375	0.49936
	19.1723	0.6242		19.3933	0.49936
	19.185	0.6242		19.4127	0.49936
	19.2057	0.6242		19.4333	0.49936
	19.228	0.6242		19.453	0.49936
	19.2447	0.6242		19.471	0.49936
	19.2627	0.6242		19.4903	0.49936
	19.2833	0.6242		19.5113	0.49936
	19.303	0.6242		19.5293	0.49936
	19.321	0.6242		19.5447	0.49936
	19.339	0.6242		19.564	0.49936
	19.3613	0.6242		19.585	0.49936
	19.3807	0.6242		19.6017	0.49936
	19.3947	0.6242		19.6223	0.49936
	19.4167	0.6242		19.6417	0.49936
	19.439	0.6242		19.6627	0.6242
	19.4543	0.6242		19.6807	0.6242
	19.4723	0.6242		19.7	0.6242
	19.4933	0.6242		19.7197	0.6242
	19.5127	0.6242		19.7377	0.6242
	19.5307	0.6242		19.753	0.6242
	19.55	0.6242		19.7737	0.6242
	19.571	0.6242		19.796	0.6242
	19.5903	0.6242		19.8113	0.6242
	19.6057	0.6242		19.8307	0.6242
	19.6293	0.6242		19.85	0.6242
	19.6487	0.6242		19.871	0.6242
	19.664	0.6242		19.8877	0.6242
	19.682	0.6242		19.9083	0.6242
	19.7017	0.6242		19.928	0.6242
	19.721	0.6242		19.946	0.6242
	19.739	0.6242		19.9613	0.6242
	19.7583	0.74904		19.9833	0.6242
	19.7793	0.74904		20.0057	0.6242
	19.7987	0.74904		20.0197	0.6242
	19.8167	0.74904		20.039	0.6242
	19.8363	0.74904		20.0613	0.6242
	19.8557	0.74904		20.0793	0.6242
	19.8723	0.74904		20.0973	0.6242
	19.8903	0.74904		20.1183	0.6242
	19.91	0.74904		20.1377	0.6242
	19.9293	0.74904		20.1557	0.6242
	19.9473	0.74904		20.1737	0.6242
	19.9683	0.74904		20.196	0.6242
	19.9877	0.74904		20.2153	0.6242
	20.0083	0.74904		20.2293	0.6242
	20.0267	0.74904		20.2517	0.6242
	20.046	0.74904		20.2737	0.6242
	20.0667	0.74904		20.289	0.6242
	20.0833	0.74904		20.307	0.6242
	20.1	0.74904		20.3267	0.6242
	20.1197	0.74904		20.3473	0.6242
	20.1403	0.74904		20.364	0.6242
	20.157	0.74904		20.385	0.6242
	20.178	0.74904		20.4043	0.6242
	20.1973	0.74904		20.4237	0.6242
	20.2167	0.74904		20.439	0.6242
	20.235	0.74904		20.4613	0.6242
	20.2543	0.74904		20.482	0.6242
	20.275	0.74904		20.4973	0.6242
	20.2933	0.74904		20.514	0.6242
	20.3083	0.74904		20.5333	0.6242
	20.328	0.74904		20.5543	0.6242
	20.35	0.74904		20.5723	0.6242
	20.3653	0.74904		20.5917	0.6242
	20.385	0.74904		20.6127	0.6242
	20.4057	0.74904		20.632	0.6242
	20.425	0.74904		20.65	0.6242
	20.4417	0.74904		20.6697	0.6242
	20.4627	0.74904		20.6903	0.6242
	20.482	0.74904		20.7057	0.6242
	20.5	0.74904		20.7237	0.6242
	20.5153	0.74904		20.7447	0.6242
	20.5377	0.74904		20.764	0.6242
	20.5613	0.74904		20.782	0.6242
	20.5737	0.74904		20.8017	0.6242
	20.5933	0.74904		20.821	0.6242
	20.6167	0.74904		20.8417	0.6242
	20.635	0.74904		20.86	0.6242
	20.653	0.74904		20.8793	0.6242
	20.6723	0.74904		20.9003	0.6242
	20.6917	0.74904		20.917	0.6242
	20.71	0.74904		20.932	0.6242
	20.728	0.74904		20.953	0.6242
	20.7503	0.74904		20.9723	0.6242
	20.7697	0.74904		20.9903	0.6242
	20.7833	0.74904		21.0113	0.6242
	20.8057	0.74904		21.0307	0.6242
	20.828	0.74904		21.0503	0.6242
	20.8433	0.74904		21.0683	0.6242
	20.8613	0.74904		21.0877	0.6242
	20.8807	0.74904		21.107	0.6242
	20.9017	0.74904		21.1253	0.6242
	20.9197	0.74904		21.1403	0.6242
	20.939	0.74904		21.1613	0.6242
	20.9587	0.74904		21.1837	0.6242
	20.978	0.74904		21.1987	0.6242
	20.9933	0.74904		21.2183	0.6242
	21.0153	0.74904		21.239	0.6242
	21.0363	0.74904		21.2587	0.6242
	21.0517	0.74904		21.2767	0.6242
	21.0697	0.74904		21.296	0.6242
	21.089	0.74904		21.317	0.6242
	21.1087	0.74904		21.335	0.6242
	21.1267	0.74904		21.3503	0.6242
	21.146	0.74904		21.3723	0.6242
	21.167	0.74904		21.3947	0.6242
	21.1877	0.74904		21.4087	0.6242
	21.2057	0.74904		21.428	0.6242
	21.2253	0.74904		21.4503	0.6242
	21.2447	0.74904		21.4683	0.6242
	21.26	0.74904		21.4863	0.6242
	21.2793	0.74904		21.5057	0.6242
	21.2987	0.74904		21.5267	0.6242
	21.3197	0.74904		21.5447	0.6242
	21.3363	0.74904		21.5613	0.6242
	21.357	0.74904		21.5837	0.6242
	21.3767	0.74904		21.6043	0.6242
	21.396	0.74904		21.617	0.6242
	21.414	0.74904		21.639	0.6242
	21.435	0.87389		21.6613	0.6242
	21.4543	0.87389		21.6767	0.6242
	21.4723	0.87389		21.6947	0.6242
	21.4877	0.87389		21.714	0.6242
	21.507	0.87389		21.7337	0.6242
	21.528	0.87389		21.7517	0.6242
	21.546	0.87389		21.7723	0.6242
	21.5653	0.87389		21.792	0.6242
	21.585	0.87389		21.8113	0.6242
	21.6057	0.87389		21.8267	0.6242
	21.6223	0.87389		21.8487	0.6242
	21.642	0.87389		21.8697	0.6242
	21.6627	0.87389		21.885	0.6242
	21.6793	0.87389		21.903	0.6242
	21.696	0.87389		21.9237	0.6242
	21.7153	0.87389		21.9433	0.6242
	21.7377	0.87389		21.9613	0.6242
	21.753	0.87389		21.9807	0.74904
	21.7723	0.87389		22.0003	0.74904
	21.7933	0.87389		22.021	0.74904
	21.8127	0.87389		22.039	0.74904
	21.8307	0.87389		22.0587	0.74904
	21.8517	0.87389		22.0793	0.74904
	21.871	0.87389		22.0947	0.74904
	21.889	0.87389		22.1127	0.74904
	21.9043	0.87389		22.132	0.74904
	21.9267	0.87389		22.1517	0.74904
	21.9487	0.87389		22.171	0.74904
	21.9627	0.87389		22.1903	0.74904
	21.9837	0.87389		22.21	0.74904
	22.0057	0.87389		22.2307	0.74904
	22.0223	0.87389		22.2473	0.74904
	22.0403	0.87389		22.2683	0.74904
	22.06	0.87389		22.2877	0.74904
	22.0807	0.87389		22.3057	0.74904
	22.0987	0.87389		22.321	0.74904
	22.117	0.87389		22.3403	0.74904
	22.139	0.87389		22.3613	0.74904
	22.1587	0.87389		22.378	0.74904
	22.171	0.87389		22.3987	0.74904
	22.1933	0.87389		22.4183	0.74904
	22.2153	0.87389		22.4377	0.74904
	22.232	0.87389		22.4557	0.74904
	22.2487	0.87389		22.4753	0.74904
	22.2683	0.87389		22.496	0.74904
	22.289	0.87389		22.514	0.74904
	22.3057	0.87389		22.5293	0.74904
	22.3267	0.87389		22.5487	0.74904
	22.346	0.87389		22.5723	0.74904
	22.367	0.87389		22.5877	0.74904
	22.382	0.87389		22.607	0.74904
	22.4043	0.87389		22.628	0.74904
	22.4237	0.87389		22.6473	0.74904
	22.439	0.87389		22.6653	0.74904
	22.457	0.87389		22.685	0.74904
	22.478	0.87389		22.7057	0.74904
	22.4987	0.87389		22.7237	0.74904
	22.5153	0.87389		22.739	0.74904
	22.5363	0.87389		22.7613	0.74904
	22.5557	0.87389		22.7837	0.74904
	22.5767	0.87389		22.7973	0.74904
	22.5933	0.87389		22.817	0.74904
	22.614	0.87389		22.839	0.74904
	22.6337	0.87389		22.857	0.74904
	22.6503	0.87389		22.8737	0.74904
	22.667	0.87389		22.8947	0.74904
	22.6877	0.87389		22.914	0.74904
	22.707	0.87389		22.932	0.74904
	22.7253	0.87389		22.9503	0.74904
	22.7447	0.87389		22.971	0.74904
	22.7653	0.87389		22.992	0.74904
	22.785	0.87389		23.0043	0.74904
	22.803	0.87389		23.0267	0.74904
	22.8223	0.87389		23.0487	0.74904
	22.842	0.87389		23.064	0.74904
	22.86	0.87389		23.082	0.74904
	22.8753	0.87389		23.1017	0.74904
	22.896	0.87389		23.1223	0.74904
	22.9153	0.99873		23.139	0.74904
	22.932	0.99873		23.16	0.74904
	22.953	0.99873		23.1793	0.74904
	22.9723	0.99873		23.2003	0.74904
	22.992	0.99873		23.2153	0.74904
	23.01	0.99873		23.2377	0.74904
	23.0307	0.99873		23.2587	0.74904
	23.0503	0.99873		23.2737	0.74904
	23.0683	0.99873		23.292	0.74904
	23.0837	0.99873		23.3113	0.74904
	23.1043	0.99873		23.332	0.74904
	23.1267	0.99873		23.3487	0.74904
	23.142	0.99873		23.3697	0.74904
	23.1627	0.99873		23.3903	0.74904
	23.182	0.99873		23.41	0.74904
	23.2017	0.99873		23.4267	0.74904
	23.2197	0.99873		23.4473	0.74904
	23.239	0.99873		23.467	0.74904
	23.26	0.99873		23.4837	0.74904
	23.278	0.99873		23.5017	0.74904
	23.2933	0.99873		23.521	0.74904
	23.3153	0.99873		23.5403	0.74904
	23.3377	0.99873		23.5587	0.74904
	23.3517	0.99873		23.578	0.74904
	23.371	0.99873		23.5987	0.74904
	23.3933	0.99873		23.6183	0.74904
	23.4113	0.99873		23.6363	0.74904
	23.4293	0.99873		23.6557	0.74904
	23.4487	0.99873		23.6753	0.74904
	23.4683	0.99873		23.6933	0.74904
	23.4863	0.99873		23.7087	0.74904
	23.5043	0.99873		23.728	0.74904
	23.5267	0.99873		23.7487	0.74904
	23.546	0.99873		23.771	0.74904
	23.56	0.99873		23.7877	0.74904
	23.582	0.99873		23.807	0.74904
	23.6043	0.99873		23.8253	0.74904
	23.6197	0.99873		23.8377	0.74904
	23.6363	0.99873		23.857	0.74904
	23.657	0.99873		23.8767	0.74904
	23.6767	0.99873		23.8947	0.74904
	23.6947	0.99873		23.907	0.74904
	23.7153	0.99873		23.9267	0.74904
	23.735	0.99873		23.946	0.74904
	23.7557	0.99873		23.964	0.74904
	23.7753	0.99873		23.9767	0.74904
	23.7947	0.99873		23.9947	0.74904
	23.8127	0.99873		24.014	0.74904
	23.828	0.99873		24.0337	0.74904
	23.8447	0.99873		24.0447	0.74904
	23.8627	0.99873		24.064	0.74904
	23.882	0.99873		24.0837	0.74904
	23.8973	0.99873		24.1003	0.87389
	23.914	0.99873		24.114	0.87389
	23.932	0.99873		24.132	0.87389
	23.9487	0.99873		24.1503	0.87389
	23.9653	0.99873		24.167	0.87389
	23.982	0.99873		24.182	0.87389
	23.9987	0.99873		24.1987	0.87389
	24.0153	0.99873		24.2153	0.87389
	24.035	0.99873		24.235	0.87389
	24.0487	0.99873		24.2517	0.87389
	24.0653	0.99873		24.2653	0.87389
	24.0837	0.99873		24.2837	0.87389
	24.103	0.99873		24.303	0.87389
	24.1153	0.99873		24.3197	0.87389
	24.1337	0.99873		24.3337	0.87389
	24.153	0.99873		24.353	0.87389
	24.171	0.99873		24.371	0.87389
	24.1837	0.99873		24.3877	0.87389
	24.2017	0.99873		24.403	0.87389
	24.221	0.99873		24.421	0.87389
	24.239	0.99873		24.4403	0.87389
	24.2517	1.12357		24.457	0.87389
	24.271	1.12357		24.4723	0.87389
	24.289	1.12357		24.4903	0.87389
	24.3087	1.12357		24.51	0.87389
	24.321	1.12357		24.5267	0.87389
	24.3403	1.12357		24.5403	0.87389
	24.3587	1.12357		24.56	0.87389
	24.3753	1.12357		24.578	0.87389
	24.3903	1.12357		24.5933	0.87389
	24.41	1.12357		24.61	0.87389
	24.4267	1.12357		24.6293	0.87389
	24.4433	1.12357		24.6473	0.87389
	24.4587	1.12357		24.6627	0.87389
	24.4767	1.12357		24.6793	0.87389
	24.4933	1.12357		24.6973	0.87389
	24.5113	1.12357		24.717	0.87389
	24.528	1.12357		24.7307	0.87389
	24.5433	1.12357		24.7487	0.87389
	24.5627	1.12357		24.767	0.87389
	24.5807	1.12357		24.7863	0.87389
	24.5973	1.12357		24.8003	0.87389
	24.6113	1.12357		24.817	0.87389
	24.6307	1.12357		24.8363	0.87389
	24.6503	1.12357		24.8543	0.87389
	24.667	1.12357		24.8683	0.87389
	24.6807	1.12357		24.885	0.87389
	24.7003	1.12357		24.9043	0.87389
	24.7183	1.12357		24.921	0.87389
	24.735	1.12357		24.9377	0.87389
	24.7487	1.12357		24.953	0.87389
	24.7683	1.12357		24.971	0.87389
	24.7877	1.12357		24.9877	0.87389
	24.803	1.12357		25.0057	0.87389
	24.817	1.12357		25.0197	0.87389
	24.8363	1.12357		25.0377	0.87389
	24.8557	1.12357		25.0557	0.87389
	24.8697	1.12357		25.0753	0.87389
	24.8863	1.12357		25.0863	0.87389
	24.9043	1.12357		25.1057	0.87389
	24.9237	1.12357		25.1253	0.87389
	24.939	1.12357		25.1447	0.87389
	24.9557	1.12357		25.1557	0.87389
	24.9737	1.12357		25.1753	0.87389
	24.9933	1.12357		25.1947	0.87389
	25.0087	1.12357		25.214	0.87389
	25.0253	1.12357		25.2253	0.87389
	25.0433	1.12357		25.2447	0.87389
	25.0627	1.12357		25.264	0.87389
	25.0767	1.12357		25.282	0.87389
	25.0947	1.12357		25.2947	0.87389
	25.1127	1.12357		25.314	0.87389
	25.132	1.12357		25.332	0.87389
	25.146	1.12357		25.3487	0.87389
	25.1627	1.12357		25.364	0.87389
	25.182	1.12357		25.382	0.87389
	25.1987	1.12357		25.3987	0.87389
	25.2153	1.12357		25.4153	0.87389
	25.232	1.12357		25.432	0.87389
	25.2487	1.12357		25.4487	0.87389
	25.2653	1.12357		25.4653	0.87389
	25.2837	1.12357		25.4837	0.87389
	25.2987	1.12357		25.5017	0.87389
	25.3153	1.12357		25.5153	0.87389
	25.3337	1.12357		25.5337	0.87389
	25.3517	1.12357		25.553	0.87389
	25.3653	1.12357		25.5697	0.87389
	25.3837	1.12357		25.5837	0.87389
	25.4017	1.12357		25.6017	0.87389
	25.421	1.12357		25.621	0.87389
	25.4337	1.12357		25.6377	0.87389
	25.4517	1.12357		25.6517	0.87389
	25.471	1.12357		25.671	0.87389
	25.489	1.12357		25.689	0.87389
	25.5017	1.12357		25.707	0.87389
	25.521	1.12357		25.721	0.87389
	25.539	1.24841		25.7403	0.87389
	25.5587	1.24841		25.7587	0.87389
	25.5697	1.24841		25.7753	0.87389
	25.589	1.24841		25.7903	0.87389
	25.6087	1.24841		25.81	0.87389
	25.6253	1.24841		25.828	0.87389
	25.639	1.24841		25.8433	0.87389
	25.6587	1.24841		25.86	0.87389
	25.6753	1.24841		25.8793	0.87389
	25.692	1.24841		25.8973	0.99873
	25.7087	1.24841		25.9113	0.99873
	25.7253	1.24841		25.928	0.99873
	25.742	1.24841		25.9473	0.99873
	25.7613	1.24841		25.967	0.99873
	25.778	1.24841		25.9807	0.99873
	25.792	1.24841		25.9973	0.99873
	25.8113	1.24841		26.0183	0.99873
	25.8307	1.24841		26.0377	0.99873
	25.8473	1.24841		26.0517	0.99873
	25.8613	1.24841		26.0683	0.99873
	25.8793	1.24841		26.0877	0.99873
	25.8987	1.24841		26.1057	0.99873
	25.9153	1.24841		26.121	0.99873
	25.9293	1.24841		26.1363	0.99873
	25.9487	1.24841		26.1557	0.99873
	25.9683	1.24841		26.1737	0.99873
	25.985	1.24841		26.189	0.99873
	25.9987	1.24841		26.2057	0.99873
	26.017	1.24841		26.2253	0.99873
	26.0363	1.24841		26.2433	0.99873
	26.053	1.24841		26.257	0.99873
	26.067	1.24841		26.2737	0.99873
	26.0863	1.24841		26.2933	0.99873
	26.1043	1.24841		26.3113	0.99873
	26.1197	1.24841		26.3267	0.99873
	26.1363	1.24841		26.3433	0.99873
	26.1543	1.24841		26.3613	0.99873
	26.1737	1.24841		26.378	0.99873
	26.1877	1.24841		26.396	0.99873
	26.2043	1.24841		26.4127	0.99873
	26.2237	1.24841		26.4293	0.99873
	26.2433	1.24841		26.446	0.99873
	26.257	1.24841		26.464	0.99873
	26.2737	1.24841		26.4793	0.99873
	26.2933	1.24841		26.496	0.99873
	26.3113	1.24841		26.5153	0.99873
	26.3267	1.24841		26.5337	0.99873
	26.3433	1.24841		26.5487	0.99873
	26.3627	1.24841		26.5653	0.99873
	26.3807	1.24841		26.585	0.99873
	26.396	1.24841		26.603	0.99873
	26.4127	1.24841		26.6153	0.99873
	26.432	1.24841		26.635	0.99873
	26.4473	1.24841		26.653	0.99873
	26.464	1.24841		26.671	0.99873
	26.4807	1.24841		26.6837	0.99873
	26.4973	1.24841		26.703	0.99873
	26.514	1.24841		26.721	0.99873
	26.5337	1.24841		26.7403	0.99873
	26.5473	1.24841		26.7517	0.99873
	26.564	1.24841		26.7723	0.99873
	26.5837	1.24841		26.7903	0.99873
	26.6017	1.24841		26.8087	0.99873
	26.614	1.24841		26.821	0.99873
	26.6337	1.24841		26.8403	0.99873
	26.6517	1.24841		26.8587	0.99873
	26.671	1.24841		26.8753	0.99873
	26.682	1.24841		26.889	0.99873
	26.7017	1.24841		26.9087	0.99873
	26.7197	1.37325		26.9253	0.99873
	26.739	1.37325		26.942	0.99873
	26.7503	1.37325		26.9587	0.99873
	26.7697	1.37325		26.978	0.99873
	26.789	1.37325		26.9973	0.99873
	26.807	1.37325		27.014	0.99873
	26.8197	1.37325		27.028	0.99873
	26.839	1.37325		27.0473	0.99873
	26.857	1.37325		27.064	0.99873
	26.8753	1.37325		27.0807	0.99873
	26.889	1.37325		27.0973	0.99873
	26.907	1.37325		27.114	0.99873
	26.9237	1.37325		27.1307	0.99873
	26.942	1.37325		27.1503	0.99873
	26.9587	1.37325		27.167	0.99873
	26.9753	1.37325		27.1807	0.99873
	26.992	1.37325		27.2003	0.99873
	27.01	1.37325		27.2183	0.99873
	27.0267	1.37325		27.2363	0.99873
	27.042	1.37325		27.2503	0.99873
	27.06	1.37325		27.2683	0.99873
	27.0793	1.37325		27.2877	0.99873
	27.096	1.37325		27.3043	0.99873
	27.1113	1.37325		27.3197	0.99873
	27.1293	1.37325		27.3377	0.99873
	27.1487	1.37325		27.357	0.99873
	27.1653	1.37325		27.3737	0.99873
	27.1793	1.37325		27.3877	1.12357
	27.1987	1.37325		27.407	1.12357
	27.217	1.37325		27.4253	1.12357
	27.2337	1.37325		27.439	1.12357
	27.2487	1.37325		27.457	1.12357
	27.267	1.37325		27.4737	1.12357
	27.2863	1.37325		27.4933	1.12357
	27.303	1.37325		27.507	1.12357
	27.317	1.37325		27.5237	1.12357
	27.335	1.37325		27.5433	1.12357
	27.3543	1.37325		27.5627	1.12357
	27.3683	1.37325		27.5767	1.12357
	27.385	1.37325		27.5933	1.12357
	27.4043	1.37325		27.6127	1.12357
	27.4237	1.37325		27.6307	1.12357
	27.4377	1.37325		27.646	1.12357
	27.4543	1.37325		27.6627	1.12357
	27.4737	1.37325		27.6823	1.12357
	27.492	1.37325		27.7017	1.12357
	27.5057	1.37325		27.7157	1.12357
	27.5237	1.37325		27.7323	1.12357
	27.5433	1.37325		27.7503	1.12357
	27.5613	1.37325		27.7683	1.12357
	27.5767	1.37325		27.785	1.12357
	27.5933	1.37325		27.8017	1.12357
	27.6113	1.37325		27.8197	1.12357
	27.6307	1.37325		27.8377	1.12357
	27.6447	1.37325		27.8543	1.12357
	27.6613	1.37325		27.8683	1.12357
	27.6807	1.37325		27.8863	1.12357
	27.6973	1.37325		27.9043	1.12357
	27.714	1.37325		27.9223	1.12357
	27.7307	1.37325		27.9363	1.12357
	27.7473	1.37325		27.953	1.12357
	27.764	1.37325		27.9723	1.12357
	27.7837	1.37325		27.992	1.12357
	27.7973	1.37325		28.0057	1.12357
	27.814	1.37325		28.0253	1.12357
	27.8337	1.37325		28.042	1.12357
	27.8517	1.37325		28.06	1.12357
	27.864	1.49809		28.0753	1.12357
	27.8823	1.49809		28.0907	1.12357
	27.9017	1.49809		28.11	1.12357
	27.9197	1.49809		28.128	1.12357
	27.9323	1.49809		28.1407	1.12357
	27.9503	1.49809		28.1587	1.12357
	27.9697	1.49809		28.178	1.12357
	27.989	1.49809		28.196	1.12357
	28.0003	1.49809		28.2087	1.12357
	28.0197	1.49809		28.228	1.12357
	28.0377	1.49809		28.2447	1.12357
	28.0573	1.49809		28.2613	1.12357
	28.0697	1.49809		28.278	1.12357
	28.0877	1.49809		28.2947	1.12357
	28.1073	1.49809		28.3113	1.12357
	28.124	1.49809		28.3307	1.12357
	28.139	1.49809		28.3473	1.12357
	28.1573	1.49809		28.3613	1.12357
	28.174	1.49809		28.3793	1.12357
	28.1907	1.49809		28.3973	1.12357
	28.2087	1.49809		28.414	1.12357
	28.224	1.49809		28.428	1.12357
	28.2407	1.49809		28.446	1.12357
	28.26	1.49809		28.4657	1.12357
	28.2767	1.49809		28.4807	1.12357
	28.2907	1.49809		28.4973	1.12357
	28.31	1.49809		28.5157	1.12357
	28.328	1.49809		28.535	1.12357
	28.346	1.49809		28.549	1.12357
	28.36	1.49809		28.5657	1.12357
	28.3793	1.49809		28.585	1.12357
	28.3973	1.49809		28.603	1.12357
	28.414	1.49809		28.617	1.12357
	28.4293	1.49809		28.635	1.12357
	28.4473	1.49809		28.653	1.12357
	28.467	1.49809		28.6723	1.12357
	28.4837	1.49809		28.6863	1.12357
	28.499	1.49809		28.7043	1.12357
	28.517	1.49809		28.724	1.12357
	28.535	1.49809		28.742	1.12357
	28.5517	1.49809		28.7557	1.12357
	28.567	1.49809		28.7723	1.12357
	28.585	1.49809		28.792	1.12357
	28.6043	1.49809		28.8087	1.12357
	28.6183	1.49809		28.824	1.24841
	28.635	1.49809		28.8407	1.24841
	28.6543	1.49809		28.8587	1.24841
	28.6723	1.49809		28.8753	1.24841
	28.6863	1.49809		28.8933	1.24841
	28.703	1.49809		28.9073	1.24841
	28.7223	1.49809		28.9253	1.24841
	28.742	1.49809		28.9433	1.24841
	28.7557	1.49809		28.9627	1.24841
	28.7723	1.49809		28.974	1.24841
	28.792	1.49809		28.9933	1.24841
	28.8113	1.49809		29.0127	1.24841
	28.8253	1.49809		29.0307	1.24841
	28.842	1.49809		29.0433	1.24841
	28.8613	1.49809		29.0627	1.24841
	28.8793	1.49809		29.0823	1.24841
	28.8947	1.49809		29.099	1.24841
	28.9113	1.49809		29.1127	1.24841
	28.9293	1.49809		29.1307	1.24841
	28.946	1.49809		29.149	1.24841
	28.964	1.62293		29.164	1.24841
	28.9807	1.62293		29.1823	1.24841
	28.996	1.62293		29.2003	1.24841
	29.014	1.62293		29.2197	1.24841
	29.0323	1.62293		29.239	1.24841
	29.0473	1.62293		29.2503	1.24841
	29.0627	1.62293		29.2697	1.24841
	29.0823	1.62293		29.2863	1.24841
	29.1017	1.62293		29.303	1.24841
	29.1127	1.62293		29.3197	1.24841
	29.1323	1.62293		29.335	1.24841
	29.1503	1.62293		29.353	1.24841
	29.1697	1.62293		29.371	1.24841
	29.1823	1.62293		29.3877	1.24841
	29.2003	1.62293		29.4017	1.24841
	29.2197	1.62293		29.4197	1.24841
	29.2377	1.62293		29.439	1.24841
	29.2503	1.62293		29.4557	1.24841
	29.2683	1.62293		29.4697	1.24841
	29.2877	1.62293		29.489	1.24841
	29.3057	1.62293		29.5087	1.24841
	29.3183	1.62293		29.5267	1.24841
	29.3377	1.62293		29.5433	1.24841
	29.3557	1.62293		29.5627	1.24841
	29.3723	1.62293		29.5807	1.24841
	29.3877	1.62293		29.5973	1.24841
	29.4073	1.62293		29.614	1.24841
	29.424	1.62293		29.6337	1.24841
	29.4407	1.62293		29.653	1.24841
	29.4573	1.62293		29.667	1.24841
	29.474	1.62293		29.6863	1.24841
	29.4907	1.62293		29.703	1.24841
	29.51	1.62293		29.7197	1.24841
	29.5267	1.62293		29.7363	1.24841
	29.5407	1.62293		29.753	1.24841
	29.56	1.62293		29.7697	1.24841
	29.578	1.62293		29.789	1.24841
	29.5947	1.62293		29.8057	1.24841
	29.61	1.62293		29.8223	1.24841
	29.6293	1.62293		29.839	1.24841
	29.6473	1.62293		29.8587	1.24841
	29.664	1.62293		29.874	1.24841
	29.678	1.62293		29.8877	1.24841
	29.6973	1.62293		29.9073	1.24841
	29.717	1.62293		29.9267	1.24841
	29.7337	1.62293		29.9433	1.24841
	29.7473	1.62293		29.9573	1.24841
	29.767	1.62293		29.9753	1.24841
	29.785	1.62293		29.9947	1.24841
	29.8017	1.62293		30.0113	1.24841
	29.8157	1.62293		30.0253	1.24841
	29.835	1.62293		30.0447	1.24841
	29.8543	1.62293		30.0627	1.24841
	29.8683	1.62293		30.0793	1.24841
	29.8837	1.62293		30.0947	1.24841
	29.903	1.62293		30.1127	1.37325
	29.9223	1.62293		30.1323	1.37325
	29.9363	1.62293		30.1473	1.37325
	29.953	1.62293		30.164	1.37325
	29.971	1.62293		30.1823	1.37325
	29.9907	1.74777		30.2017	1.37325
	30.0057	1.74777		30.2157	1.37325
	30.0223	1.74777		30.2337	1.37325
	30.0407	1.74777		30.2517	1.37325
	30.06	1.74777		30.271	1.37325
	30.0753	1.74777		30.285	1.37325
	30.092	1.74777		30.3017	1.37325
	30.11	1.74777		30.321	1.37325
	30.1293	1.74777		30.339	1.37325
	30.1447	1.74777		30.3543	1.37325
	30.1613	1.74777		30.371	1.37325
	30.1793	1.74777		30.3907	1.37325
	30.196	1.74777		30.4087	1.37325
	30.2127	1.74777		30.4223	1.37325
	30.2293	1.74777		30.439	1.37325
	30.246	1.74777		30.4587	1.37325
	30.2627	1.74777		30.478	1.37325
	30.2823	1.74777		30.492	1.37325
	30.296	1.74777		30.5087	1.37325
	30.3127	1.74777		30.528	1.37325
	30.3323	1.74777		30.5447	1.37325
	30.3503	1.74777		30.56	1.37325
	30.3627	1.74777		30.5767	1.37325
	30.3823	1.74777		30.5933	1.37325
	30.4003	1.74777		30.61	1.37325
	30.4197	1.74777		30.6293	1.37325
	30.4323	1.74777		30.6433	1.37325
	30.4503	1.74777		30.66	1.37325
	30.4683	1.74777		30.6793	1.37325
	30.4877	1.74777		30.6973	1.37325
	30.5003	1.74777		30.71	1.37325
	30.5183	1.74777		30.728	1.37325
	30.5377	1.74777		30.7473	1.37325
	30.5557	1.74777		30.767	1.37325
	30.5683	1.74777		30.7793	1.37325
	30.5863	1.74777		30.7973	1.37325
	30.6057	1.74777		30.817	1.37325
	30.6223	1.74777		30.8363	1.37325
	30.6363	1.74777		30.849	1.37325
	30.6557	1.74777		30.867	1.37325
	30.6723	1.74777		30.8863	1.37325
	30.689	1.74777		30.9057	1.37325
	30.7057	1.74777		30.917	1.37325
	30.724	1.74777		30.9363	1.37325
	30.7407	1.74777		30.9543	1.37325
	30.7587	1.74777		30.9723	1.37325
	30.7753	1.74777		30.9863	1.37325
	30.7907	1.74777		31.0057	1.37325
	30.8087	1.74777		31.021	1.37325
	30.828	1.74777		31.039	1.37325
	30.8447	1.74777		31.0557	1.37325
	30.8587	1.74777		31.0683	1.37325
	30.878	1.74777		31.0877	1.37325
	30.8973	1.74777		31.1073	1.37325
	30.9127	1.74777		31.124	1.37325
	30.928	1.74777		31.1377	1.37325
	30.946	1.74777		31.1573	1.37325
	30.9657	1.74777		31.1753	1.37325
	30.9823	1.87261		31.192	1.37325
	30.9973	1.87261		31.2073	1.37325
	31.0157	1.87261		31.2253	1.37325
	31.035	1.87261		31.2447	1.37325
	31.0517	1.87261		31.2613	1.37325
	31.0657	1.87261		31.2753	1.37325
	31.0837	1.87261		31.2933	1.37325
	31.103	1.87261		31.3127	1.37325
	31.1183	1.87261		31.3293	1.37325
	31.1337	1.87261		31.3433	1.37325
	31.153	1.87261		31.3627	1.49809
	31.171	1.87261		31.3807	1.49809
	31.1863	1.87261		31.396	1.49809
	31.203	1.87261		31.4127	1.49809
	31.221	1.87261		31.4323	1.49809
	31.2407	1.87261		31.4517	1.49809
	31.2543	1.87261		31.4657	1.49809
	31.271	1.87261		31.4823	1.49809
	31.2907	1.87261		31.5017	1.49809
	31.31	1.87261		31.5197	1.49809
	31.324	1.87261		31.535	1.49809
	31.3407	1.87261		31.5517	1.49809
	31.36	1.87261		31.571	1.49809
	31.3793	1.87261		31.589	1.49809
	31.3933	1.87261		31.603	1.49809
	31.41	1.87261		31.6197	1.49809
	31.4293	1.87261		31.639	1.49809
	31.446	1.87261		31.6587	1.49809
	31.4627	1.87261		31.6723	1.49809
	31.4793	1.87261		31.689	1.49809
	31.496	1.87261		31.7087	1.49809
	31.5127	1.87261		31.728	1.49809
	31.5307	1.87261		31.742	1.49809
	31.546	1.87261		31.7587	1.49809
	31.5627	1.87261		31.7767	1.49809
	31.5807	1.87261		31.7933	1.49809
	31.6003	1.87261		31.81	1.49809
	31.6127	1.87261		31.8267	1.49809
	31.6307	1.87261		31.8433	1.49809
	31.6503	1.87261		31.86	1.49809
	31.6683	1.87261		31.8793	1.49809
	31.6807	1.87261		31.8933	1.49809
	31.7003	1.87261		31.91	1.49809
	31.7183	1.87261		31.928	1.49809
	31.7377	1.87261		31.9473	1.49809
	31.749	1.87261		31.9587	1.49809
	31.7683	1.87261		31.978	1.49809
	31.7863	1.87261		31.9973	1.49809
	31.8057	1.87261		32.017	1.49809
	31.817	1.87261		32.028	1.49809
	31.8363	1.87261		32.0473	1.49809
	31.8557	1.87261		32.067	1.49809
	31.8723	1.87261		32.085	1.49809
	31.8863	1.87261		32.0973	1.49809
	31.9057	1.87261		32.117	1.49809
	31.9223	1.87261		32.135	1.49809
	31.939	1.87261		32.1543	1.49809
	31.9557	1.87261		32.167	1.49809
	31.9723	1.87261		32.185	1.49809
	31.989	1.87261		32.2043	1.49809
	32.0087	1.87261		32.221	1.49809
	32.0253	1.99745		32.2363	1.49809
	32.039	1.99745		32.2543	1.49809
	32.0587	1.99745		32.271	1.49809
	32.078	1.99745		32.2877	1.49809
	32.0947	1.99745		32.3043	1.49809
	32.1087	1.99745		32.321	1.49809
	32.1267	1.99745		32.3377	1.49809
	32.146	1.99745		32.3573	1.49809
	32.1627	1.99745		32.374	1.49809
	32.178	1.99745		32.3877	1.49809
	32.196	1.99745		32.4073	1.49809
	32.2157	1.99745		32.4253	1.49809
	32.2323	1.99745		32.442	1.62293
	32.246	1.99745		32.4573	1.62293
	32.2657	1.99745		32.4753	1.62293
	32.2837	1.99745		32.4947	1.62293
	32.3003	1.99745		32.51	1.62293
	32.3157	1.99745		32.5253	1.62293
	32.3337	1.99745		32.5447	1.62293
	32.353	1.99745		32.5627	1.62293
	32.367	1.99745		32.5793	1.62293
	32.3837	1.99745		32.5933	1.62293
	32.403	1.99745		32.6127	1.62293
	32.421	1.99745		32.6307	1.62293
	32.435	1.99745		32.6473	1.62293
	32.4517	1.99745		32.6627	1.62293
	32.471	1.99745		32.6823	1.62293
	32.489	1.99745		32.7017	1.62293
	32.5043	1.99745		32.7157	1.62293
	32.521	1.99745		32.7323	1.62293
	32.5407	1.99745		32.7517	1.62293
	32.5587	1.99745		32.7697	1.62293
	32.5723	1.99745		32.785	1.62293
	32.5907	1.99745		32.8017	1.62293
	32.61	1.99745		32.8197	1.62293
	32.628	1.99745		32.839	1.62293
	32.642	1.99745		32.853	1.62293
	32.6587	1.99745		32.8697	1.62293
	32.678	1.99745		32.889	1.62293
	32.696	1.99745		32.9087	1.62293
	32.7113	1.99745		32.9223	1.62293
	32.728	1.99745		32.939	1.62293
	32.7447	1.99745		32.9573	1.62293
	32.7627	1.99745		32.9767	1.62293
	32.7807	1.99745		32.992	1.62293
	32.7947	1.99745		33.0073	1.62293
	32.8113	1.99745		33.0267	1.62293
	32.8307	1.99745		33.0433	1.62293
	32.8503	1.99745		33.06	1.62293
	32.8613	1.99745		33.0767	1.62293
	32.8807	1.99745		33.0933	1.62293
	32.9003	1.99745		33.11	1.62293
	32.9183	2.12229		33.128	1.62293
	32.9307	2.12229		33.142	1.62293
	32.949	2.12229		33.1587	1.62293
	32.9683	2.12229		33.178	1.62293
	32.9863	2.12229		33.196	1.62293
	32.999	2.12229		33.2087	1.62293
	33.017	2.12229		33.228	1.62293
	33.0363	2.12229		33.246	1.62293
	33.0557	2.12229		33.2657	1.62293
	33.067	2.12229		33.278	1.62293
	33.0863	2.12229		33.296	1.62293
	33.1043	2.12229		33.3157	1.62293
	33.121	2.12229		33.335	1.62293
	33.1363	2.12229		33.3473	1.62293
	33.1543	2.12229		33.367	1.62293
	33.171	2.12229		33.385	1.62293
	33.189	2.12229		33.4043	1.62293
	33.2057	2.12229		33.417	1.62293
	33.2223	2.12229		33.4363	1.62293
	33.239	2.12229		33.4557	1.62293
	33.2573	2.12229		33.474	1.62293
	33.2753	2.12229		33.4863	1.62293
	33.289	2.12229		33.5057	1.62293
	33.3073	2.12229		33.524	1.62293
	33.3267	2.12229		33.5433	1.74777
	33.3433	2.12229		33.5557	1.74777
	33.3573	2.12229		33.574	1.74777
	33.3767	2.12229		33.5933	1.74777
	33.396	2.12229		33.61	1.74777
	33.4127	2.12229		33.624	1.74777
	33.4267	2.12229		33.6433	1.74777
	33.446	2.12229		33.66	1.74777
	33.464	2.12229		33.6767	1.74777
	33.4807	2.12229		33.6933	1.74777
	33.496	2.12229		33.71	1.74777
	33.5157	2.12229		33.7267	1.74777
	33.5337	2.12229		33.7447	1.74777
	33.5503	2.12229		33.7613	1.74777
	33.5657	2.12229		33.7753	1.74777
	33.5837	2.12229		33.7947	1.74777
	33.6017	2.12229		33.814	1.74777
	33.617	2.12229		33.8293	1.74777
	33.6337	2.12229		33.8447	1.74777
	33.6517	2.12229		33.8627	1.74777
	33.671	2.12229		33.8823	1.74777
	33.685	2.12229		33.899	1.74777
	33.7017	2.12229		33.9127	1.74777
	33.721	2.12229		33.9323	1.74777
	33.739	2.12229		33.9517	1.74777
	33.753	2.12229		33.9683	1.74777
	33.7697	2.12229		33.9823	1.74777
	33.789	2.12229		34.0017	1.74777
	33.8073	2.12229		34.021	1.74777
	33.8223	2.24713		34.0377	1.74777
	33.839	2.24713		34.0517	1.74777
	33.8587	2.24713		34.071	1.74777
	33.8753	2.24713		34.089	1.74777
	33.892	2.24713		34.1043	1.74777
	33.9087	2.24713		34.121	1.74777
	33.9253	2.24713		34.1407	1.74777
	33.942	2.24713		34.1587	1.74777
	33.9613	2.24713		34.174	1.74777
	33.9753	2.24713		34.1907	1.74777
	33.992	2.24713		34.2087	1.74777
	34.0113	2.24713		34.228	1.74777
	34.0293	2.24713		34.242	1.74777
	34.042	2.24713		34.2587	1.74777
	34.0613	2.24713		34.278	1.74777
	34.0793	2.24713		34.296	1.74777
	34.099	2.24713		34.31	1.74777
	34.1113	2.24713		34.3267	1.74777
	34.1293	2.24713		34.346	1.74777
	34.1473	2.24713		34.3657	1.74777
	34.167	2.24713		34.3793	1.74777
	34.1793	2.24713		34.396	1.74777
	34.1973	2.24713		34.4157	1.74777
	34.2157	2.24713		34.4337	1.74777
	34.2337	2.24713		34.4473	1.74777
	34.2473	2.24713		34.464	1.74777
	34.2657	2.24713		34.4837	1.74777
	34.2823	2.24713		34.5003	1.87261
	34.299	2.24713		34.517	1.87261
	34.3157	2.24713		34.5337	1.87261
	34.3323	2.24713		34.5503	1.87261
	34.349	2.24713		34.567	1.87261
	34.3683	2.24713		34.5863	1.87261
	34.385	2.24713		34.6003	1.87261
	34.399	2.24713		34.617	1.87261
	34.4183	2.24713		34.6363	1.87261
	34.4377	2.24713		34.6557	1.87261
	34.4543	2.24713		34.667	1.87261
	34.4683	2.24713		34.6863	1.87261
	34.4877	2.24713		34.706	1.87261
	34.5057	2.24713		34.724	1.87261
	34.524	2.24713		34.7363	1.87261
	34.5377	2.24713		34.7543	1.87261
	34.5573	2.24713		34.774	1.87261
	34.5753	2.24713		34.7933	1.87261
	34.5907	2.24713		34.806	1.87261
	34.6057	2.24713		34.824	1.87261
	34.624	2.24713		34.8433	1.87261
	34.6433	2.24713		34.8613	1.87261
	34.6587	2.24713		34.874	1.87261
	34.6753	2.37197		34.8933	1.87261
	34.6947	2.37197		34.9113	1.87261
	34.7127	2.37197		34.928	1.87261
	34.728	2.37197		34.9433	1.87261
	34.7447	2.37197		34.9613	1.87261
	34.7643	2.37197		34.978	1.87261
	34.7837	2.37197		34.9947	1.87261
	34.7977	2.37197		35.0113	1.87261
	34.8127	2.37197		35.028	1.87261
	34.8323	2.37197		35.0447	1.87261
	34.8517	2.37197		35.0627	1.87261
	34.8657	2.37197		35.081	1.87261
	34.8823	2.37197		35.0947	1.87261
	34.9017	2.37197		35.1127	1.87261
	34.9197	2.37197		35.1323	1.87261
	34.9337	2.37197		35.149	1.87261
	34.9503	2.37197		35.1627	1.87261
	34.9697	2.37197		35.1823	1.87261
	34.9877	2.37197		35.2017	1.87261
	35.003	2.37197		35.2183	1.87261
	35.0197	2.37197		35.2323	1.87261
	35.0393	2.37197		35.2517	1.87261
	35.0573	2.37197		35.271	1.87261
	35.0727	2.37197		35.2877	1.87261
	35.0893	2.37197		35.3017	1.87261
	35.1073	2.37197		35.321	1.87261
	35.124	2.37197		35.3393	1.87261
	35.1407	2.37197		35.356	1.87261
	35.1573	2.37197		35.371	1.87261
	35.174	2.37197		35.3907	1.87261
	35.1907	2.37197		35.4087	1.87261
	35.21	2.37197		35.4227	1.87261
	35.2253	2.37197		35.4393	1.87261
	35.242	2.37197		35.4587	1.99745
	35.26	2.37197		35.478	1.99745
	35.2793	2.37197		35.492	1.99745
	35.292	2.37197		35.5087	1.99745
	35.31	2.37197		35.528	1.99745
	35.3293	2.37197		35.5447	1.99745
	35.3477	2.37197		35.5587	1.99745
	35.36	2.37197		35.5793	1.99745
	35.3793	2.37197		35.592	1.99745
	35.3977	2.37197		35.6127	1.99745
	35.4157	2.37197		35.6267	1.99745
	35.4293	2.37197		35.6477	1.99745
	35.4477	2.37197		35.66	1.99745
	35.4657	2.37197		35.6823	1.99745
	35.485	2.49682		35.696	1.99745
	35.4977	2.49682		35.717	1.99745
	35.517	2.49682		35.7293	1.99745
	35.5323	2.49682		35.7503	1.99745
	35.549	2.49682		35.7657	1.99745
	35.5657	2.49682		35.7863	1.99745
	35.585	2.49682		35.799	1.99745
	35.6017	2.49682		35.8197	1.99745
	35.617	2.49682		35.835	1.99745
	35.6337	2.49682		35.856	1.99745
	35.6517	2.49682		35.867	1.99745
	35.667	2.49682		35.8893	1.99745
	35.6863	2.49682		35.903	1.99745
	35.703	2.49682		35.9227	1.99745
	35.7197	2.49682		35.9363	1.99745
	35.7337	2.49682		35.956	1.99745
	35.756	2.49682		35.9727	1.99745
	35.7727	2.49682		35.992	1.99745
	35.7893	2.49682		36.006	1.99745
	35.8043	2.49682		36.0227	1.99745
	35.8253	2.49682		36.0393	1.99745
	35.842	2.49682		36.06	1.99745
	35.8587	2.49682		36.0753	1.99745
	35.874	2.49682		36.0907	1.99745
	35.8947	2.49682		36.1087	1.99745
	35.9113	2.49682		36.1293	1.99745
	35.9267	2.49682		36.1433	1.99745
	35.942	2.49682		36.16	1.99745
	35.9643	2.49682		36.1767	1.99745
	35.981	2.49682		36.1977	1.99745
	35.996	2.49682		36.2127	1.99745
	36.0113	2.49682		36.2293	1.99745
	36.0323	2.49682		36.2447	1.99745
	36.046	2.49682		36.267	1.99745
	36.0657	2.49682		36.281	1.99745
	36.078	2.49682		36.2977	1.99745
	36.099	2.49682		36.3143	1.99745
	36.1127	2.49682		36.3323	2.12229
	36.1337	2.49682		36.3503	2.12229
	36.146	2.49682		36.367	2.12229
	36.167	2.49682		36.3823	2.12229
	36.181	2.49682		36.399	2.12229
	36.199	2.62166		36.4157	2.12229
	36.2127	2.62166		36.4323	2.12229
	36.235	2.62166		36.4517	2.12229
	36.249	2.62166		36.4683	2.12229
	36.267	2.62166		36.485	2.12229
	36.2823	2.62166		36.5003	2.12229
	36.3003	2.62166		36.521	2.12229
	36.3157	2.62166		36.5377	2.12229
	36.335	2.62166		36.5543	2.12229
	36.3503	2.62166		36.5697	2.12229
	36.367	2.62166		36.5907	2.12229
	36.385	2.62166		36.6073	2.12229
	36.406	2.62166		36.624	2.12229
	36.4197	2.62166		36.6377	2.12229
	36.4363	2.62166		36.66	2.12229
	36.453	2.62166		36.6767	2.12229
	36.4753	2.62166		36.692	2.12229
	36.4893	2.62166		36.7073	2.12229
	36.5043	2.62166		36.728	2.12229
	36.5227	2.62166		36.7447	2.12229
	36.5377	2.62166		36.7613	2.12229
	36.5543	2.62166		36.7753	2.12229
	36.5697	2.62166		36.7947	2.12229
	36.5893	2.62166		36.8113	2.12229
	36.606	2.62166		36.8293	2.12229
	36.6227	2.62166		36.8447	2.12229
	36.6363	2.62166		36.8627	2.12229
	36.6587	2.62166		36.878	2.12229
	36.6753	2.62166		36.899	2.12229
	36.6907	2.62166		36.91	2.12229
	36.706	2.62166		36.931	2.12229
	36.724	2.62166		36.946	2.12229
	36.7407	2.62166		36.967	2.12229
	36.76	2.62166		36.978	2.12229
	36.774	2.62166		37.0003	2.12229
	36.792	2.62166		37.0143	2.12229
	36.8073	2.62166		37.0363	2.12229
	36.828	2.62166		37.0477	2.12229
	36.8393	2.62166		37.0683	2.12229
	36.86	2.62166		37.0837	2.12229
	36.8753	2.62166		37.1043	2.12229
	36.896	2.62166		37.117	2.12229
	36.9087	2.62166		37.1377	2.12229
	36.9293	2.62166		37.153	2.12229
	36.9447	2.62166		37.1727	2.12229
	36.967	2.62166		37.1863	2.24713
	36.978	2.62166		37.2043	2.24713
	37.003	2.62166		37.221	2.24713
	37.0197	2.62166		37.2407	2.24713
	37.0363	2.62166		37.256	2.24713
	37.0517	2.62166		37.2727	2.24713
	37.071	2.62166		37.2893	2.24713
	37.0877	2.62166		37.31	2.24713
	37.1073	2.62166		37.3253	2.24713
	37.1183	2.62166		37.3447	2.24713
	37.1393	2.7465		37.3613	2.24713
	37.1543	2.7465		37.3793	2.24713
	37.174	2.7465		37.3947	2.24713
	37.1877	2.7465		37.4113	2.24713
	37.21	2.7465		37.428	2.24713
	37.224	2.7465		37.449	2.24713
	37.2447	2.7465		37.4627	2.24713
	37.2573	2.7465		37.4793	2.24713
	37.278	2.7465		37.496	2.24713
	37.292	2.7465		37.517	2.24713
	37.3143	2.7465		37.531	2.24713
	37.3253	2.7465		37.549	2.24713
	37.3477	2.7465		37.5643	2.24713
	37.3613	2.7465		37.585	2.24713
	37.3823	2.7465		37.6003	2.24713
	37.3947	2.7465		37.617	2.24713
	37.4157	2.7465		37.6337	2.24713
	37.431	2.7465		37.6543	2.24713
	37.4517	2.7465		37.6683	2.24713
	37.4627	2.7465		37.685	2.24713
	37.4837	2.7465		37.7017	2.24713
	37.499	2.7465		37.721	2.24713
	37.5183	2.7465		37.7377	2.24713
	37.5323	2.7465		37.7543	2.24713
	37.5503	2.7465		37.771	2.24713
	37.567	2.7465		37.7893	2.24713
	37.5863	2.7465		37.8043	2.24713
	37.6017	2.7465		37.821	2.24713
	37.617	2.7465		37.8407	2.24713
	37.635	2.7465		37.8573	2.24713
	37.656	2.7465		37.874	2.24713
	37.671	2.7465		37.8893	2.24713
	37.6877	2.7465		37.91	2.24713
	37.703	2.7465		37.9267	2.24713
	37.7253	2.7465		37.9433	2.24713
	37.7407	2.7465		37.9573	2.24713
	37.7573	2.87134		37.978	2.24713
	37.774	2.87134		37.996	2.24713
	37.7933	2.87134		38.0127	2.24713
	37.8113	2.87134		38.0267	2.37197
[truncated: 3,003 more rows]

## Sheet: Figure3C
Figure3C
		2.5% HA gel	2.5% HA gel+3%PLGA-NB	2.5% HA gel+6%PLGA-NB	2.5% HA gel+9%PLGA-NB	2.5% HA gel+6%PLGA
		24.4	29.1	27.7	27.4	26.1
	Gelatin time	26.4	29.9	30.6	32.4	27.8
		28.6	26.4	29.2	30.5	29.4
	Mean	26.4667	28.4667	29.1667	30.1	27.7667
	SD	2.10079	1.83394	1.45029	2.52389	1.65025
	p value				0.048692

## Sheet: Figure3D
Figure3D
		2.5% HA gel	2.5% HA gel+3%PLGA-NB	2.5% HA gel+6%PLGA-NB	2.5% HA gel+9%PLGA-NB	2.5% HA gel+6%PLGA
		264	328	384	411	271
	Modulus	281	312	323	441	303
		259	282	352	385	282
	Mean	268	307.333	353	412.333	285.333
	SD	11.5326	23.3524	30.5123	28.0238	16.2583
	p value				0.0023383

## Sheet: Figure3E
Figure3E
		2.5% HA gel	2.5% HA gel+3%PLGA-NB	2.5% HA gel+6%PLGA-NB	2.5% HA gel+9%PLGA-NB	2.5% HA gel+6%PLGA
		12.1	12.1	19.3	30.3	17.5
	Compressive Modulus	17.3	18.5	16.8	22.9	15.2
		14.3	15.6	21.3	26.7	19.3
	Mean	14.5667	15.4	19.1333	26.6333	17.3333
	SD	2.61024	3.20468	2.25462	3.70045	2.05508
	p value				0.040123

## Sheet: Figure3F
Figure3F
		2.5% HA gel	2.5% HA gel+3%PLGA-NB	2.5% HA gel+6%PLGA-NB	2.5% HA gel+9%PLGA-NB	2.5% HA gel+6%PLGA
		12.6	12.8	13.5	11.9	10.9
	Tissue adhesive strength	11.1	11.6	15.5	13.1	12.8
		10.2	12.5	12.7	11.4	11.2
	Mean	11.3	12.3	13.9	12.1333	11.6333
	SD	1.21244	0.6245	1.44222	0.873689	1.02144
	p value			0.061936

## Sheet: Figure4B
Figure 4B
	Day			Wound Size Decrease			Mean	SD
	6	PLGA		31.5556	28.5556	29	29.7037	1.61907
		PLGA-a-TGFb		30.5556	30.5556	27.75	29.6204	1.61979
		Ctrl		21.9722	19	15.9722	18.9815	3.00004
		Non-pulsatile		2.22222	0	0	0.74074	1.283
	9	PLGA		69.0722	67.7	66	67.5907	1.53902
		PLGA-a-TGFb		65.9722	67.8889	67.8889	67.25	1.10659
		Ctrl		48.6389	46.2222	48.6389	47.8333	1.39526
		Non-pulsatile		34.1176	43.5294	34.1176	37.2549	5.43388
	12	PLGA		89.8889	86.75	87.8889	88.1759	1.58901
		PLGA-a-TGFb		88.8889	87.75	88.8889	88.5093	0.65754
		Ctrl		78.2222	82.6389	85.3056	82.0556	3.57751
		Non-pulsatile		68	46.6667	68	60.8889	12.3168

## Sheet: Figure4C
Figure4C
	Day		Dermal Collagen Score			Mean	SD
	5	Ctrl	0	2	2	1.33333	1.1547
	10		4	5	6	5	1
	15		5	6	6	5.66667	0.57735
	5	Non-pulsatile	0	2	2	1.33333	1.1547
	10		3	4	4	3.66667	0.57735
	15		4	5	6	5	1
	5	PLGA	0	2	2	1.33333	1.1547
	10		5	6	6	5.66667	0.57735
	15		5	6	6	5.66667	0.57735
	5	PLGA-a-TGFb	0	2	2	1.33333	1.1547
	10		3	4	3	3.33333	0.57735
	15		3	3	4	3.33333	0.57735

[truncated: 11 more sheets: Figure5ABCDEF, Figure5G, Figure 5I, Figure6B, Figure6C, Figure6E, Figure6F, SFigure2, SFigure3A, SFigure6A, SFigure6D]
